# Supplementary material for: Heterodimensional Kondo superlattices with strong anisotropy
Source: Nat Commun. 2024 Jun 28;15:5491. doi: 10.1038/s41467-024-49618-x (PMC11214635; doi:10.1038/s41467-024-49618-x)
Supplement: Supplementary file 4 — Source data file [file 41467_2024_49618_MOESM4_ESM.xlsx]

## Sheet: Fig1c
T(K)	R(Ω)
299.825	56.265
299.825	56.265
299.826	56.265
299.824	56.265
299.825	56.265
299.826	56.27
299.824	56.27
299.824	56.265
299.825	56.27
299.823	56.265
299.824	56.27
299.824	56.265
299.825	56.27
299.824	56.265
299.823	56.27
299.823	56.27
299.822	56.265
299.822	56.265
299.824	56.27
299.823	56.265
299.823	56.27
299.823	56.2675
299.823	56.27
299.544	56.255
299.543	56.245
299.574	56.245
299.595	56.245
299.608	56.245
299.615	56.245
299.62	56.245
299.626	56.245
299.629	56.245
299.631	56.245
299.636	56.2475
299.636	56.245
299.641	56.25
299.643	56.2475
299.645	56.25
299.646	56.25
299.65	56.25
299.656	56.25
299.658	56.25
299.663	56.25
299.669	56.25
299.674	56.255
299.678	56.255
299.679	56.255
299.685	56.255
299.683	56.255
299.684	56.255
299.682	56.255
299.689	56.255
299.682	56.255
299.691	56.255
299.687	56.255
299.687	56.255
299.69	56.255
299.692	56.255
299.69	56.255
299.687	56.255
299.683	56.255
299.676	56.255
299.669	56.255
299.657	56.255
299.643	56.255
299.626	56.255
299.606	56.255
299.581	56.255
299.558	56.255
299.526	56.2525
299.493	56.2525
299.458	56.25
299.415	56.25
299.377	56.245
299.333	56.245
299.279	56.245
299.223	56.245
299.16	56.24
299.101	56.2375
299.045	56.235
298.974	56.23
298.898	56.23
298.822	56.225
298.747	56.22
298.67	56.2175
298.572	56.215
298.483	56.21
298.386	56.205
298.299	56.2
298.207	56.195
298.098	56.19
297.989	56.185
297.88	56.18
297.767	56.175
297.654	56.17
297.54	56.16
297.445	56.16
297.319	56.15
297.199	56.145
297.088	56.135
296.959	56.135
296.837	56.125
296.714	56.12
296.603	56.11
296.477	56.105
296.355	56.095
296.227	56.09
296.115	56.08
295.981	56.075
295.857	56.065
295.756	56.0575
295.624	56.05
295.504	56.045
295.383	56.04
295.264	56.03
295.156	56.025
295.031	56.01
294.912	56.005
294.796	55.995
294.69	55.99
294.591	55.985
294.47	55.975
294.355	55.97
294.247	55.96
294.138	55.955
294.04	55.94
293.934	55.94
293.828	55.93
293.727	55.925
293.624	55.915
293.525	55.9075
293.424	55.9
293.335	55.895
293.236	55.885
293.138	55.88
293.044	55.875
292.952	55.865
292.865	55.86
292.772	55.855
292.681	55.845
292.59	55.84
292.507	55.835
292.409	55.825
292.324	55.82
292.236	55.815
292.154	55.805
292.067	55.805
291.98	55.795
291.898	55.79
291.816	55.785
291.732	55.78
291.643	55.77
291.561	55.765
291.476	55.76
291.391	55.75
291.312	55.75
291.232	55.74
291.144	55.735
291.058	55.725
290.976	55.725
290.889	55.715
290.813	55.71
290.737	55.705
290.643	55.6975
290.558	55.695
290.479	55.685
290.394	55.68
290.31	55.675
290.232	55.67
290.137	55.66
290.053	55.655
289.971	55.65
289.885	55.64
289.799	55.64
289.718	55.63
289.622	55.625
289.534	55.62
289.446	55.615
289.365	55.605
289.28	55.6
289.192	55.595
289.104	55.59
289.012	55.5825
288.922	55.575
288.843	55.575
288.758	55.5625
288.658	55.56
288.568	55.55
288.477	55.545
288.401	55.54
288.304	55.53
288.212	55.525
288.122	55.52
288.029	55.515
287.946	55.505
287.848	55.5
287.762	55.49
287.672	55.4875
287.583	55.48
287.496	55.475
287.403	55.465
287.311	55.465
287.218	55.455
287.13	55.45
287.035	55.44
286.942	55.435
286.852	55.4275
286.77	55.42
286.685	55.415
286.584	55.41
286.492	55.4025
286.4	55.395
286.309	55.39
286.222	55.38
286.135	55.375
286.042	55.365
285.952	55.365
285.861	55.355
285.774	55.35
285.684	55.34
285.593	55.335
285.501	55.33
285.411	55.325
285.325	55.315
285.233	55.31
285.141	55.3
285.052	55.3
284.97	55.285
284.869	55.285
284.777	55.27
284.687	55.27
284.605	55.26
284.513	55.255
284.423	55.25
284.331	55.245
284.238	55.235
284.149	55.23
284.055	55.22
283.973	55.215
283.884	55.21
283.793	55.2025
283.708	55.195
283.608	55.19
283.528	55.18
283.438	55.175
283.353	55.17
283.254	55.16
283.164	55.155
283.074	55.15
282.983	55.14
282.899	55.135
282.808	55.125
282.717	55.12
282.627	55.115
282.537	55.105
282.445	55.1
282.352	55.095
282.272	55.085
282.182	55.08
282.099	55.075
281.999	55.065
281.907	55.06
281.815	55.05
281.726	55.045
281.64	55.04
281.551	55.035
281.458	55.025
281.369	55.02
281.278	55.01
281.193	55.005
281.101	55
281.01	54.9925
280.92	54.985
280.835	54.98
280.735	54.97
280.651	54.965
280.562	54.955
280.471	54.95
280.385	54.945
280.294	54.935
280.203	54.93
280.112	54.92
280.028	54.915
279.928	54.91
279.836	54.9
279.753	54.895
279.666	54.89
279.58	54.88
279.479	54.875
279.389	54.865
279.298	54.86
279.206	54.85
279.124	54.845
279.032	54.835
278.941	54.8325
278.85	54.825
278.761	54.815
278.674	54.81
278.574	54.805
278.491	54.795
278.402	54.79
278.312	54.78
278.226	54.775
278.127	54.7675
278.036	54.76
277.955	54.7525
277.857	54.75
277.77	54.74
277.678	54.735
277.586	54.725
277.496	54.72
277.407	54.71
277.321	54.705
277.23	54.695
277.137	54.69
277.046	54.685
276.957	54.675
276.87	54.67
276.78	54.66
276.685	54.655
276.595	54.645
276.503	54.64
276.419	54.63
276.327	54.625
276.236	54.615
276.147	54.61
276.061	54.6
275.968	54.595
275.876	54.59
275.785	54.585
275.694	54.575
275.609	54.57
275.511	54.56
275.428	54.555
275.333	54.545
275.244	54.54
275.159	54.53
275.058	54.525
274.975	54.52
274.885	54.51
274.795	54.505
274.71	54.495
274.608	54.49
274.517	54.48
274.426	54.475
274.334	54.465
274.259	54.46
274.158	54.45
274.066	54.445
273.976	54.435
273.884	54.43
273.809	54.425
273.71	54.415
273.616	54.41
273.527	54.4
273.433	54.395
273.343	54.385
273.257	54.38
273.166	54.37
273.074	54.365
272.983	54.355
272.892	54.35
272.806	54.34
272.706	54.335
272.624	54.325
272.532	54.32
272.443	54.315
272.356	54.305
272.256	54.3
272.172	54.29
272.08	54.285
271.991	54.275
271.906	54.27
271.815	54.26
271.722	54.255
271.631	54.245
271.541	54.24
271.456	54.23
271.355	54.2225
271.274	54.22
271.181	54.21
271.091	54.205
271.004	54.19
270.906	54.185
270.814	54.175
270.732	54.17
270.641	54.165
270.555	54.1575
270.457	54.15
270.366	54.14
270.275	54.135
270.198	54.125
270.099	54.12
270.007	54.11
269.915	54.105
269.823	54.095
269.733	54.09
269.649	54.08
269.555	54.075
269.464	54.065
269.376	54.06
269.283	54.055
269.201	54.045
269.107	54.035
269.015	54.025
268.925	54.02
268.833	54.01
268.75	54.005
268.657	54
268.565	53.99
268.473	53.985
268.383	53.975
268.298	53.97
268.207	53.96
268.114	53.955
268.023	53.945
267.931	53.935
267.839	53.93
267.755	53.925
267.661	53.915
267.57	53.905
267.477	53.9
267.387	53.89
267.302	53.885
267.208	53.875
267.117	53.87
267.024	53.86
266.931	53.85
266.842	53.845
266.754	53.835
266.663	53.83
266.57	53.82
266.479	53.81
266.386	53.805
266.301	53.795
266.208	53.79
266.116	53.78
266.023	53.775
265.93	53.765
265.838	53.755
265.754	53.75
265.658	53.74
265.57	53.735
265.476	53.725
265.383	53.7175
265.292	53.71
265.204	53.7
265.114	53.695
265.021	53.685
264.93	53.68
264.837	53.67
264.747	53.665
264.661	53.655
264.569	53.645
264.476	53.64
264.384	53.63
264.294	53.625
264.209	53.615
264.115	53.61
264.024	53.6
263.932	53.59
263.839	53.585
263.748	53.575
263.661	53.565
263.57	53.56
263.478	53.55
263.385	53.545
263.293	53.535
263.209	53.5275
263.119	53.52
263.026	53.51
262.934	53.505
262.842	53.495
262.75	53.485
262.663	53.48
262.571	53.47
262.479	53.465
262.387	53.455
262.295	53.45
262.218	53.435
262.118	53.43
262.024	53.425
261.933	53.415
261.84	53.41
261.758	53.395
261.672	53.39
261.571	53.385
261.479	53.37
261.386	53.365
261.294	53.355
261.212	53.35
261.125	53.34
261.025	53.33
260.932	53.325
260.84	53.315
260.749	53.305
260.672	53.3
260.573	53.29
260.478	53.285
260.385	53.275
260.294	53.265
260.211	53.26
260.118	53.25
260.031	53.2425
259.93	53.235
259.837	53.225
259.743	53.22
259.661	53.205
259.568	53.2
259.482	53.1925
259.382	53.185
259.288	53.175
259.194	53.1675
259.111	53.16
259.02	53.15
258.935	53.14
258.842	53.135
258.742	53.125
258.655	53.115
258.565	53.11
258.472	53.1
258.388	53.095
258.294	53.08
258.194	53.075
258.11	53.07
258.018	53.055
257.924	53.0525
257.834	53.04
257.747	53.035
257.655	53.025
257.563	53.015
257.47	53.01
257.379	53
257.3	52.99
257.202	52.985
257.109	52.975
257.016	52.97
256.925	52.96
256.831	52.95
256.756	52.9425
256.657	52.93
256.564	52.925
256.472	52.915
256.379	52.905
256.289	52.9
256.205	52.89
256.112	52.8825
256.023	52.875
255.93	52.865
255.839	52.855
255.748	52.85
255.662	52.84
255.562	52.835
255.479	52.82
255.387	52.815
255.294	52.8075
255.203	52.7975
255.117	52.79
255.018	52.78
254.924	52.77
254.841	52.765
254.749	52.755
254.658	52.7475
254.572	52.74
254.481	52.725
254.389	52.72
254.299	52.71
254.204	52.705
254.114	52.695
254.03	52.685
253.93	52.6775
253.838	52.67
253.754	52.66
253.663	52.65
253.572	52.645
253.486	52.635
253.385	52.625
253.302	52.615
253.21	52.61
253.117	52.6025
253.026	52.59
252.94	52.585
252.849	52.575
252.757	52.565
252.663	52.56
252.573	52.55
252.48	52.54
252.396	52.5325
252.296	52.52
252.213	52.515
252.119	52.505
252.028	52.495
251.937	52.49
251.85	52.48
251.758	52.47
251.667	52.465
251.575	52.45
251.482	52.445
251.391	52.4375
251.305	52.425
251.215	52.42
251.122	52.41
251.03	52.4
250.937	52.39
250.862	52.385
250.762	52.37
250.667	52.365
250.576	52.355
250.485	52.345
250.393	52.34
250.302	52.33
250.218	52.32
250.126	52.315
250.034	52.3
249.942	52.295
249.85	52.285
249.758	52.275
249.672	52.27
249.58	52.26
249.488	52.25
249.396	52.24
249.305	52.235
249.231	52.225
249.13	52.215
249.037	52.205
248.944	52.1975
248.853	52.19
248.77	52.18
248.685	52.17
248.592	52.16
248.492	52.15
248.4	52.145
248.316	52.135
248.225	52.125
248.14	52.115
248.046	52.11
247.946	52.0975
247.862	52.09
247.77	52.08
247.678	52.07
247.586	52.065
247.501	52.055
247.408	52.045
247.316	52.035
247.224	52.0275
247.131	52.015
247.041	52.01
246.955	52
246.863	51.99
246.771	51.985
246.68	51.975
246.588	51.96
246.496	51.955
246.404	51.945
246.318	51.935
246.227	51.925
246.135	51.92
246.042	51.91
245.949	51.9
245.857	51.89
245.773	51.88
245.681	51.875
245.588	51.865
245.495	51.855
245.402	51.845
245.327	51.835
245.235	51.825
245.133	51.82
245.043	51.81
244.95	51.8
244.858	51.79
244.767	51.78
244.675	51.77
244.59	51.765
244.498	51.755
244.405	51.7425
244.313	51.735
244.222	51.725
244.131	51.715
244.045	51.705
243.953	51.7
243.86	51.6875
243.77	51.68
243.677	51.67
243.601	51.66
243.509	51.65
243.407	51.645
243.316	51.63
243.225	51.6225
243.14	51.615
243.05	51.605
242.965	51.595
242.864	51.59
242.769	51.575
242.68	51.565
242.596	51.56
242.504	51.55
242.419	51.54
242.327	51.53
242.226	51.52
242.135	51.51
242.05	51.505
241.96	51.495
241.865	51.48
241.783	51.475
241.682	51.465
241.599	51.455
241.506	51.445
241.414	51.44
241.323	51.425
241.237	51.42
241.145	51.41
241.055	51.4
240.961	51.39
240.87	51.38
240.779	51.37
240.686	51.36
240.601	51.355
240.511	51.345
240.417	51.33
240.326	51.325
240.234	51.315
240.142	51.305
240.058	51.295
239.968	51.29
239.874	51.275
239.782	51.265
239.69	51.26
239.601	51.25
239.516	51.235
239.424	51.23
239.331	51.22
239.24	51.21
239.148	51.2
239.057	51.19
238.965	51.18
238.879	51.17
238.788	51.16
238.696	51.15
238.604	51.14
238.512	51.135
238.421	51.125
238.329	51.11
238.245	51.105
238.151	51.095
238.059	51.085
237.968	51.075
237.875	51.065
237.785	51.055
237.7	51.045
237.608	51.035
237.516	51.03
237.424	51.015
237.333	51.005
237.241	51
237.155	50.99
237.063	50.98
236.972	50.97
236.88	50.96
236.788	50.95
236.697	50.94
236.619	50.93
236.519	50.92
236.426	50.91
236.336	50.9
236.244	50.89
236.151	50.88
236.062	50.87
235.985	50.86
235.887	50.85
235.795	50.84
235.703	50.835
235.611	50.8225
235.528	50.81
235.443	50.8025
235.343	50.795
235.253	50.78
235.16	50.775
235.069	50.765
234.987	50.755
234.904	50.7425
234.801	50.735
234.708	50.725
234.617	50.715
234.534	50.7
234.444	50.69
234.352	50.685
234.266	50.675
234.166	50.6625
234.073	50.655
233.99	50.645
233.899	50.6325
233.808	50.625
233.722	50.615
233.624	50.605
233.53	50.59
233.446	50.585
233.355	50.575
233.262	50.565
233.172	50.5525
233.085	50.545
232.995	50.535
232.901	50.52
232.81	50.5125
232.719	50.505
232.626	50.495
232.551	50.48
232.452	50.475
232.359	50.465
232.267	50.455
232.176	50.44
232.084	50.435
231.992	50.425
231.916	50.415
231.815	50.4
231.722	50.39
231.633	50.385
231.55	50.37
231.458	50.3625
231.371	50.35
231.28	50.34
231.18	50.33
231.097	50.32
231.005	50.31
230.915	50.305
230.824	50.29
230.739	50.28
230.638	50.27
230.548	50.26
230.464	50.25
230.373	50.24
230.282	50.23
230.197	50.22
230.105	50.21
230.013	50.1975
229.922	50.19
229.833	50.18
229.74	50.165
229.649	50.155
229.563	50.15
229.464	50.14
229.38	50.125
229.288	50.115
229.197	50.105
229.106	50.1
229.014	50.085
228.929	50.075
228.836	50.065
228.746	50.055
228.655	50.045
228.562	50.03
228.471	50.0225
228.387	50.0125
228.295	50
228.202	49.99
228.113	49.98
228.02	49.97
227.928	49.96
227.837	49.95
227.751	49.94
227.66	49.93
227.568	49.92
227.476	49.905
227.385	49.895
227.302	49.885
227.216	49.875
227.117	49.865
227.024	49.85
226.934	49.845
226.841	49.8325
226.749	49.825
226.657	49.81
226.582	49.8
226.48	49.79
226.389	49.78
226.297	49.77
226.213	49.755
226.121	49.75
226.029	49.7375
225.943	49.73
225.844	49.715
225.752	49.705
225.667	49.695
225.576	49.685
225.483	49.675
225.392	49.66
225.308	49.65
225.216	49.6425
225.125	49.63
225.033	49.62
224.942	49.605
224.85	49.6
224.757	49.59
224.671	49.58
224.579	49.565
224.489	49.555
224.397	49.545
224.304	49.535
224.213	49.525
224.122	49.51
224.037	49.5
223.945	49.49
223.853	49.48
223.761	49.47
223.668	49.4575
223.585	49.45
223.502	49.44
223.402	49.425
223.31	49.415
223.216	49.405
223.134	49.395
223.043	49.385
222.952	49.375
222.867	49.36
222.768	49.35
222.677	49.34
222.585	49.33
222.502	49.32
222.408	49.305
222.318	49.3
222.233	49.285
222.133	49.275
222.051	49.265
221.96	49.25
221.868	49.24
221.775	49.2275
221.692	49.22
221.602	49.21
221.509	49.195
221.417	49.185
221.326	49.175
221.235	49.165
221.144	49.15
221.059	49.14
220.967	49.1275
220.876	49.1175
220.784	49.105
220.692	49.095
220.6	49.085
220.509	49.07
220.427	49.06
220.335	49.05
220.242	49.0425
220.151	49.03
220.059	49.015
219.968	49.005
219.892	48.995
219.791	48.985
219.701	48.975
219.608	48.96
219.516	48.95
219.426	48.9375
219.342	48.925
219.258	48.9175
219.156	48.905
219.064	48.895
218.975	48.88
218.881	48.875
218.8	48.86
218.708	48.85
218.622	48.84
218.52	48.825
218.438	48.815
218.348	48.805
218.254	48.795
218.164	48.785
218.072	48.77
217.987	48.755
217.887	48.745
217.794	48.735
217.712	48.7275
217.62	48.715
217.53	48.7
217.437	48.69
217.353	48.68
217.253	48.665
217.168	48.655
217.075	48.645
216.984	48.635
216.89	48.62
216.798	48.61
216.705	48.5975
216.621	48.59
216.529	48.575
216.437	48.565
216.346	48.55
216.252	48.54
216.161	48.53
216.069	48.52
215.992	48.505
215.893	48.495
215.799	48.485
215.708	48.47
215.618	48.46
215.533	48.445
215.442	48.435
215.358	48.425
215.256	48.415
215.165	48.4
215.072	48.385
214.979	48.375
214.896	48.365
214.805	48.355
214.72	48.34
214.628	48.3325
214.526	48.32
214.435	48.305
214.352	48.295
214.26	48.2825
214.168	48.27
214.075	48.26
213.991	48.2475
213.897	48.235
213.798	48.225
213.705	48.21
213.62	48.1975
213.53	48.185
213.438	48.175
213.346	48.165
213.262	48.155
213.169	48.14
213.07	48.125
212.985	48.115
212.893	48.1025
212.802	48.09
212.711	48.08
212.626	48.07
212.534	48.06
212.443	48.045
212.35	48.03
212.26	48.02
212.168	48.01
212.076	48
212.001	47.985
211.902	47.975
211.809	47.965
211.719	47.95
211.626	47.9375
211.535	47.925
211.461	47.915
211.368	47.9025
211.267	47.89
211.178	47.88
211.085	47.865
210.995	47.855
210.905	47.845
210.814	47.83
210.737	47.8225
210.638	47.81
210.546	47.8
210.455	47.785
210.365	47.77
210.282	47.76
210.2	47.75
210.098	47.74
210.007	47.7275
209.916	47.715
209.827	47.705
209.744	47.69
209.652	47.68
209.568	47.67
209.466	47.655
209.376	47.645
209.294	47.635
209.202	47.62
209.111	47.605
209.019	47.595
208.935	47.58
208.844	47.57
208.752	47.5575
208.66	47.545
208.569	47.535
208.477	47.5225
208.386	47.51
208.302	47.5
208.208	47.485
208.117	47.47
208.026	47.46
207.935	47.4475
207.843	47.435
207.751	47.42
207.659	47.41
207.574	47.395
207.481	47.385
207.39	47.375
207.298	47.36
207.206	47.345
207.123	47.335
207.04	47.32
206.946	47.305
206.844	47.295
206.752	47.28
206.669	47.27
206.576	47.2575
206.486	47.245
206.394	47.235
206.308	47.22
206.218	47.2075
206.127	47.195
206.033	47.18
205.941	47.1675
205.849	47.155
205.757	47.14
205.666	47.13
205.582	47.115
205.488	47.105
205.396	47.09
205.305	47.075
205.213	47.065
205.122	47.05
205.046	47.04
204.952	47.0275
204.852	47.015
204.76	47
204.669	46.99
204.584	46.975
204.493	46.965
204.401	46.95
204.308	46.935
204.222	46.925
204.123	46.91
204.039	46.895
203.947	46.88
203.856	46.87
203.764	46.855
203.67	46.845
203.586	46.83
203.494	46.82
203.401	46.805
203.309	46.795
203.218	46.78
203.125	46.77
203.032	46.755
202.943	46.7425
202.866	46.73
202.766	46.72
202.673	46.705
202.581	46.69
202.488	46.675
202.405	46.665
202.312	46.65
202.22	46.635
202.134	46.625
202.042	46.61
201.942	46.595
201.859	46.585
201.766	46.57
201.674	46.56
201.583	46.5425
201.506	46.53
201.407	46.52
201.314	46.505
201.222	46.495
201.13	46.48
201.047	46.4675
200.954	46.455
200.87	46.4425
200.779	46.43
200.677	46.415
200.585	46.405
200.503	46.39
200.412	46.375
200.321	46.36
200.229	46.35
200.144	46.335
200.043	46.32
199.95	46.305
199.868	46.295
199.776	46.28
199.685	46.265
199.593	46.2525
199.502	46.24
199.417	46.225
199.318	46.21
199.224	46.2
199.142	46.185
199.05	46.175
198.958	46.16
198.867	46.145
198.783	46.13
198.69	46.12
198.598	46.1075
198.507	46.095
198.414	46.08
198.323	46.065
198.23	46.0525
198.155	46.04
198.054	46.0275
197.963	46.01
197.871	45.9975
197.778	45.985
197.685	45.97
197.602	45.96
197.51	45.945
197.424	45.93
197.325	45.915
197.232	45.905
197.149	45.89
197.056	45.875
196.965	45.86
196.872	45.85
196.781	45.835
196.696	45.8225
196.605	45.805
196.513	45.795
196.42	45.78
196.327	45.765
196.236	45.755
196.143	45.74
196.069	45.725
195.976	45.715
195.875	45.7
195.784	45.685
195.692	45.6725
195.599	45.6575
195.516	45.645
195.424	45.63
195.34	45.615
195.248	45.6
195.146	45.5875
195.055	45.575
194.972	45.56
194.878	45.5475
194.787	45.535
194.695	45.52
194.611	45.505
194.518	45.4925
194.428	45.475
194.336	45.465
194.243	45.45
194.152	45.435
194.06	45.42
193.969	45.405
193.885	45.3925
193.793	45.38
193.702	45.365
193.61	45.35
193.519	45.3375
193.426	45.32
193.35	45.31
193.259	45.295
193.159	45.28
193.067	45.265
192.974	45.255
192.891	45.24
192.8	45.225
192.708	45.21
192.624	45.2
192.532	45.185
192.439	45.17
192.347	45.155
192.255	45.14
192.164	45.1275
192.071	45.1125
191.98	45.1
191.903	45.085
191.804	45.07
191.711	45.055
191.621	45.04
191.528	45.025
191.435	45.01
191.353	44.995
191.269	44.985
191.176	44.97
191.077	44.95
190.985	44.94
190.892	44.925
190.8	44.91
190.709	44.895
190.616	44.885
190.54	44.87
190.449	44.855
190.347	44.84
190.256	44.825
190.163	44.81
190.071	44.795
189.987	44.78
189.897	44.765
189.804	44.75
189.721	44.7375
189.628	44.72
189.527	44.7075
189.444	44.6925
189.353	44.68
189.261	44.665
189.169	44.65
189.076	44.635
188.994	44.625
188.902	44.61
188.81	44.595
188.719	44.58
188.626	44.565
188.535	44.55
188.444	44.535
188.361	44.52
188.27	44.505
188.178	44.49
188.086	44.475
187.995	44.46
187.903	44.445
187.812	44.43
187.737	44.42
187.637	44.405
187.545	44.39
187.455	44.375
187.363	44.36
187.271	44.345
187.181	44.33
187.104	44.315
187.012	44.3
186.912	44.285
186.821	44.27
186.728	44.255
186.637	44.24
186.554	44.225
186.463	44.2125
186.378	44.195
186.286	44.18
186.185	44.165
186.093	44.15
186.001	44.135
185.909	44.1175
185.827	44.105
185.733	44.09
185.649	44.075
185.556	44.065
185.457	44.05
185.373	44.0325
185.281	44.0175
185.188	44.0025
185.096	43.985
185.003	43.97
184.928	43.955
184.827	43.94
184.733	43.925
184.642	43.91
184.551	43.8975
184.458	43.88
184.375	43.865
184.282	43.85
184.197	43.835
184.106	43.82
184.013	43.8025
183.922	43.79
183.829	43.775
183.737	43.76
183.644	43.745
183.552	43.73
183.468	43.7125
183.376	43.6975
183.284	43.68
183.191	43.665
183.1	43.65
183.009	43.64
182.917	43.62
182.84	43.6075
182.749	43.59
182.648	43.575
182.557	43.5575
182.465	43.54
182.373	43.53
182.289	43.515
182.197	43.5
182.112	43.4825
182.021	43.465
181.92	43.45
181.835	43.435
181.745	43.42
181.653	43.405
181.56	43.39
181.469	43.3775
181.383	43.36
181.294	43.345
181.2	43.3275
181.11	43.31
181.017	43.295
180.925	43.28
180.834	43.2675
180.757	43.2525
180.665	43.235
180.564	43.22
180.471	43.2025
180.38	43.185
180.287	43.175
180.206	43.16
180.113	43.1425
180.021	43.125
179.934	43.11
179.835	43.095
179.751	43.0775
179.659	43.065
179.566	43.0475
179.475	43.03
179.384	43.015
179.291	43
179.207	42.98
179.115	42.97
179.023	42.9525
178.931	42.935
178.839	42.92
178.746	42.9
178.662	42.885
178.577	42.87
178.486	42.8575
178.385	42.8425
178.294	42.825
178.209	42.81
178.116	42.79
178.024	42.775
177.932	42.76
177.84	42.745
177.755	42.73
177.662	42.715
177.571	42.6975
177.479	42.68
177.386	42.665
177.295	42.65
177.218	42.635
177.128	42.615
177.027	42.6
176.935	42.585
176.844	42.57
176.752	42.5525
176.659	42.535
176.568	42.52
176.478	42.5
176.402	42.49
176.301	42.4725
176.21	42.455
176.119	42.44
176.027	42.42
175.936	42.405
175.862	42.3925
175.77	42.375
175.67	42.3575
175.58	42.34
175.487	42.325
175.396	42.31
175.312	42.2925
175.221	42.28
175.137	42.26
175.043	42.245
174.944	42.23
174.852	42.2125
174.76	42.195
174.674	42.1775
174.583	42.16
174.491	42.145
174.398	42.13
174.313	42.115
174.221	42.095
174.128	42.08
174.034	42.065
173.944	42.0475
173.851	42.03
173.759	42.0125
173.667	41.995
173.591	41.98
173.491	41.965
173.399	41.945
173.307	41.93
173.215	41.915
173.122	41.9
173.031	41.8825
172.947	41.8625
172.862	41.845
172.76	41.83
172.669	41.815
172.577	41.7975
172.492	41.78
172.401	41.765
172.307	41.75
172.215	41.73
172.131	41.715
172.04	41.695
171.947	41.68
171.856	41.665
171.763	41.645
171.672	41.63
171.58	41.615
171.504	41.6
171.403	41.58
171.312	41.5625
171.219	41.545
171.127	41.53
171.044	41.51
170.953	41.495
170.861	41.475
170.775	41.46
170.684	41.445
170.582	41.4275
170.496	41.41
170.404	41.395
170.313	41.3775
170.22	41.36
170.129	41.34
170.053	41.325
169.953	41.31
169.86	41.29
169.768	41.2725
169.677	41.255
169.585	41.24
169.492	41.22
169.416	41.205
169.324	41.19
169.223	41.17
169.13	41.155
169.038	41.135
168.954	41.12
168.862	41.105
168.771	41.085
168.679	41.065
168.594	41.05
168.501	41.035
168.41	41.015
168.317	41
168.224	40.985
168.132	40.965
168.049	40.9475
167.964	40.93
167.872	40.915
167.772	40.895
167.68	40.875
167.587	40.86
167.494	40.8425
167.402	40.825
167.318	40.805
167.227	40.79
167.142	40.775
167.041	40.755
166.95	40.735
166.858	40.7225
166.767	40.705
166.682	40.685
166.591	40.67
166.507	40.655
166.414	40.635
166.315	40.615
166.222	40.6
166.131	40.58
166.046	40.5625
165.956	40.545
165.863	40.53
165.779	40.51
165.688	40.49
165.596	40.475
165.504	40.4575
165.411	40.44
165.32	40.42
165.229	40.405
165.153	40.385
165.052	40.37
164.961	40.355
164.87	40.335
164.779	40.315
164.686	40.3
164.603	40.2825
164.519	40.2625
164.427	40.245
164.327	40.23
164.233	40.21
164.151	40.19
164.059	40.175
163.967	40.1575
163.875	40.14
163.79	40.12
163.698	40.105
163.607	40.085
163.516	40.065
163.423	40.05
163.331	40.03
163.239	40.01
163.148	39.9975
163.062	39.98
162.971	39.96
162.878	39.945
162.787	39.925
162.694	39.905
162.602	39.89
162.518	39.87
162.433	39.85
162.332	39.835
162.239	39.815
162.147	39.795
162.055	39.78
161.963	39.76
161.88	39.74
161.787	39.725
161.702	39.705
161.61	39.685
161.518	39.67
161.425	39.6525
161.333	39.6325
161.241	39.615
161.149	39.5975
161.058	39.5775
160.974	39.56
160.88	39.54
160.788	39.5225
160.696	39.505
160.611	39.4875
160.521	39.4675
160.429	39.45
160.344	39.43
160.243	39.415
160.152	39.395
160.068	39.375
159.976	39.3575
159.884	39.34
159.791	39.32
159.7	39.3
159.616	39.285
159.515	39.265
159.424	39.245
159.339	39.23
159.246	39.21
159.155	39.19
159.063	39.175
158.972	39.155
158.886	39.135
158.794	39.1175
158.702	39.1
158.609	39.08
158.518	39.0625
158.425	39.04
158.348	39.025
158.256	39.005
158.154	38.985
158.063	38.97
157.97	38.9475
157.877	38.93
157.794	38.9125
157.701	38.8925
157.609	38.875
157.526	38.855
157.432	38.835
157.331	38.8175
157.249	38.7975
157.156	38.78
157.063	38.76
156.972	38.74
156.895	38.725
156.795	38.7025
156.702	38.685
156.609	38.665
156.518	38.6475
156.426	38.63
156.333	38.61
156.25	38.59
156.165	38.575
156.073	38.55
155.971	38.535
155.887	38.515
155.794	38.495
155.7	38.48
155.609	38.455
155.517	38.435
155.424	38.42
155.338	38.3975
155.246	38.3825
155.153	38.3625
155.063	38.34
154.979	38.325
154.887	38.3025
154.803	38.285
154.709	38.265
154.609	38.245
154.517	38.225
154.435	38.205
154.341	38.19
154.25	38.17
154.158	38.15
154.073	38.13
153.982	38.11
153.889	38.0925
153.796	38.07
153.704	38.055
153.613	38.035
153.521	38.015
153.429	37.9975
153.345	37.975
153.252	37.96
153.161	37.935
153.069	37.915
152.977	37.9
152.893	37.8775
152.81	37.86
152.717	37.84
152.617	37.82
152.525	37.8
152.432	37.78
152.35	37.7625
152.259	37.74
152.166	37.725
152.081	37.705
151.988	37.685
151.897	37.665
151.805	37.645
151.712	37.625
151.62	37.605
151.529	37.59
151.453	37.5675
151.352	37.55
151.26	37.53
151.168	37.505
151.076	37.49
150.983	37.4675
150.899	37.45
150.815	37.4275
150.723	37.41
150.623	37.39
150.53	37.37
150.446	37.35
150.353	37.33
150.262	37.31
150.169	37.29
150.076	37.2725
149.992	37.25
149.9	37.23
149.807	37.21
149.715	37.19
149.624	37.17
149.532	37.15
149.456	37.13
149.363	37.11
149.263	37.09
149.181	37.07
149.084	37.0525
149.002	37.03
148.903	37.0125
148.804	36.99
148.723	36.975
148.624	36.95
148.542	36.93
148.443	36.91
148.362	36.89
148.264	36.87
148.182	36.85
148.084	36.83
148.001	36.81
147.903	36.79
147.805	36.77
147.723	36.75
147.625	36.7275
147.542	36.7075
147.445	36.685
147.363	36.6675
147.265	36.645
147.182	36.63
147.086	36.605
147.003	36.5875
146.906	36.565
146.823	36.55
146.726	36.525
146.643	36.5075
146.544	36.4875
146.463	36.465
146.364	36.445
146.266	36.425
146.184	36.4025
146.086	36.385
146.004	36.365
145.906	36.345
145.824	36.325
145.725	36.3
145.644	36.2825
145.545	36.26
145.464	36.24
145.364	36.22
145.282	36.2
145.185	36.18
145.102	36.16
145.004	36.14
144.922	36.1175
144.824	36.095
144.741	36.075
144.643	36.055
144.544	36.035
144.462	36.015
144.364	35.995
144.283	35.975
144.185	35.955
144.103	35.935
144.004	35.91
143.922	35.89
143.824	35.87
143.743	35.85
143.644	35.8275
143.562	35.8075
143.463	35.7875
143.364	35.7675
143.281	35.74
143.183	35.725
143.102	35.7025
143.004	35.685
142.921	35.66
142.822	35.64
142.741	35.62
142.643	35.6
142.561	35.575
142.463	35.555
142.381	35.535
142.283	35.515
142.183	35.495
142.102	35.4725
142.004	35.45
141.92	35.43
141.823	35.41
141.741	35.385
141.643	35.3675
141.561	35.345
141.463	35.325
141.381	35.305
141.282	35.28
141.2	35.26
141.102	35.24
141.019	35.22
140.921	35.195
140.839	35.1775
140.74	35.155
140.658	35.135
140.559	35.11
140.461	35.0925
140.378	35.07
140.28	35.0475
140.199	35.03
140.1	35.005
140.018	34.985
139.919	34.96
139.838	34.9425
139.74	34.92
139.658	34.9
139.559	34.88
139.46	34.855
139.379	34.8375
139.28	34.8125
139.198	34.7925
139.1	34.77
139.018	34.75
138.919	34.73
138.837	34.705
138.738	34.685
138.656	34.6625
138.558	34.645
138.476	34.62
138.378	34.6
138.296	34.58
138.196	34.555
138.115	34.535
138.017	34.51
137.918	34.4925
137.837	34.47
137.738	34.45
137.655	34.425
137.557	34.405
137.475	34.385
137.378	34.36
137.294	34.34
137.196	34.32
137.114	34.295
137.016	34.275
136.932	34.25
136.833	34.23
136.751	34.21
136.653	34.185
136.571	34.165
136.472	34.14
136.373	34.1225
136.291	34.1
136.193	34.0775
136.11	34.055
136.013	34.03
135.931	34.0125
135.832	33.99
135.749	33.9675
135.651	33.945
135.569	33.9225
135.469	33.9
135.386	33.88
135.287	33.8575
135.19	33.835
135.108	33.8125
135.009	33.79
134.927	33.77
134.829	33.7475
134.746	33.725
134.647	33.7
134.564	33.68
134.467	33.66
134.384	33.635
134.286	33.615
134.205	33.595
134.106	33.57
134.025	33.55
133.926	33.525
133.843	33.5025
133.745	33.485
133.647	33.46
133.564	33.4375
133.466	33.415
133.383	33.3925
133.284	33.3725
133.203	33.345
133.105	33.325
133.022	33.305
132.923	33.28
132.842	33.26
132.743	33.235
132.662	33.215
132.564	33.1925
132.482	33.17
132.383	33.145
132.301	33.125
132.204	33.1
132.121	33.08
132.022	33.06
131.924	33.035
131.843	33.0125
131.744	32.99
131.663	32.965
131.565	32.9475
131.483	32.92
131.385	32.9
131.288	32.8775
131.206	32.855
131.124	32.8325
131.025	32.81
130.927	32.785
130.845	32.765
130.747	32.745
130.664	32.72
130.566	32.6975
130.485	32.675
130.385	32.65
130.303	32.63
130.206	32.605
130.122	32.5825
130.024	32.5625
129.942	32.54
129.844	32.5125
129.746	32.4925
129.664	32.47
129.566	32.445
129.483	32.425
129.385	32.4
129.302	32.3775
129.204	32.355
129.106	32.335
129.024	32.3075
128.925	32.2875
128.843	32.265
128.744	32.24
128.661	32.215
128.564	32.195
128.48	32.17
128.382	32.15
128.3	32.1275
128.201	32.1
128.12	32.0775
128.021	32.06
127.923	32.03
127.84	32.01
127.758	31.99
127.659	31.965
127.561	31.94
127.479	31.92
127.38	31.895
127.299	31.87
127.199	31.85
127.117	31.825
127.018	31.8
126.937	31.78
126.838	31.7575
126.756	31.73
126.657	31.71
126.576	31.6875
126.478	31.665
126.378	31.64
126.296	31.6175
126.197	31.595
126.115	31.57
126.016	31.5475
125.933	31.525
125.834	31.5
125.752	31.475
125.653	31.455
125.554	31.43
125.472	31.405
125.373	31.3825
125.29	31.36
125.192	31.335
125.109	31.31
125.011	31.29
124.929	31.265
124.831	31.24
124.748	31.2175
124.648	31.195
124.567	31.17
124.467	31.145
[truncated: 4,760 more rows]

## Sheet: Fig1d
B(T)	Rxy B//Z		B(T)	Rxy B//Y		B(T)	Rxy B//X
-3.9e-05	-4.66189e-06		1.4e-05	7e-05		4e-06	-7.51674e-05
-4.1e-05	-0.000154781		2.1e-05	-3.75e-05		2e-06	-1.11621e-07
0.00143	0.00023372		0.00666	0.000656071		0.00754	-0.000597878
0.01221	0.000244266		0.0172	-0.00027301		0.01817	-5.1594e-05
0.02291	-0.000853543		0.02792	-8.89548e-06		0.02891	-0.000102282
0.03368	8.45351e-07		0.03909	-6.01023e-05		0.03965	-0.000406027
0.04444	-0.00011476		0.04946	-2.39304e-05		0.05044	-0.000351438
0.05524	-0.000410326		0.06023	0		0.06122	0.00114
0.06601	-0.000917029		0.071	-0.00025		0.0724	-0.000534404
0.0768	-0.000812644		0.08181	-0.000276537		0.08319	-0.000985552
0.08759	-0.000655901		0.09259	0.000222214		0.09397	-0.000284715
0.09878	-0.00096406		0.10337	-0.000279086		0.10476	-0.000120325
0.10956	-0.00088553		0.11417	3.56653e-05		0.11552	0.00056957
0.12035	-0.000962559		0.12494	0		0.1267	-0.000742749
0.13121	-0.00162		0.13582	-5.98915e-05		0.13757	-0.00116
0.142	-0.00145		0.14662	-4.50669e-05		0.14836	-0.000830218
0.1528	-0.00141		0.1574	-4.62351e-05		0.15915	-0.00125
0.16358	-0.00184		0.1682	0.000201544		0.16994	-0.000534166
0.17436	-0.00141		0.17898	0		0.18073	-0.000944917
0.18517	-0.00168		0.18978	-0.000151186		0.19152	-0.00104
0.19595	-0.00189		0.20057	-0.00025		0.20269	-0.000569474
0.20714	-0.00189		0.21133	0.000117281		0.21349	-0.00071985
0.21792	-0.00214		0.22212	-4.92508e-05		0.22427	-0.000418489
0.22871	-0.00221		0.23292	-2.52341e-05		0.23466	-0.000902093
0.2395	-0.0028		0.24371	-3.26957e-05		0.24585	-0.00149
0.25069	-0.00268		0.2545	0		0.25664	-0.00207
0.26156	-0.00284		0.26538	0.000182227		0.26753	-0.00135
0.27196	-0.00294		0.27657	5.82021e-05		0.27828	-0.000308738
0.28315	-0.0031		0.28693	-0.000141141		0.28946	-0.000718167
0.29394	-0.00322		0.29773	0.000214796		0.30026	-0.00164
0.30473	-0.00333		0.30852	0		0.31104	-0.0012
0.31552	-0.00319		0.31931	-0.00025		0.32183	-0.00123
0.3263	-0.00381		0.3301	-0.000288737		0.33302	-0.0015
0.3371	-0.00341		0.34089	-0.000286359		0.3438	-0.00177
0.34828	-0.00365		0.35169	0		0.35459	-0.00219
0.35907	-0.00367		0.36248	-0.000269961		0.36539	-0.00195
0.36986	-0.00383		0.37368	-0.000222709		0.37618	-0.00108
0.38066	-0.0038		0.38447	-0.000316251		0.38698	-0.00187
0.39146	-0.00382		0.39494	-0.000344028		0.39823	-0.0018
0.40267	-0.00407		0.40613	-0.00025		0.40901	-0.00139
0.41347	-0.00457		0.41652	-0.00025		0.41982	-0.00173
0.42425	-0.00429		0.42773	0.000193043		0.4302	-0.00142
0.43504	-0.00446		0.43852	-0.000176034		0.44135	-0.00137
0.44624	-0.00462		0.44888	-0.000201632		0.45215	-0.00196
0.45702	-0.00465		0.46008	-0.000432401		0.46293	-0.00182
0.46777	-0.00497		0.47086	1.28909e-05		0.47372	-0.00177
0.47857	-0.0049		0.48166	-0.000589891		0.48452	-0.00111
0.48936	-0.00505		0.49246	-6.13426e-05		0.49572	-0.00226
0.50017	-0.00539		0.50287	-0.000375		0.50612	-0.00189
0.51137	-0.00532		0.51406	-6.39338e-05		0.51689	-0.0018
0.5222	-0.00509		0.52489	-0.000442219		0.52814	-0.00176
0.53302	-0.00539		0.53569	-4.24627e-05		0.53854	-0.00194
0.54423	-0.00539		0.54652	-0.000473291		0.54975	-0.00211
0.55503	-0.00582		0.55731	-0.000337994		0.56054	-0.00176
0.56583	-0.00532		0.56811	-0.000133946		0.57135	-0.0022
0.57663	-0.00624		0.57893	0.000113567		0.58215	-0.00209
0.58743	-0.00607		0.58972	-0.00036408		0.59295	-0.0026
0.59863	-0.00609		0.60012	0.000200824		0.60375	-0.0018
0.60943	-0.00655		0.61132	-7.18372e-05		0.61455	-0.00234
0.6202	-0.00663		0.62213	-0.0005		0.62575	-0.00253
0.63099	-0.00671		0.63295	-0.000464332		0.63654	-0.00203
0.6418	-0.00678		0.64373	-0.00041307		0.64734	-0.00262
0.65261	-0.00723		0.6546	-0.000245318		0.65821	-0.00237
0.66388	-0.00699		0.6654	-0.0005		0.66899	-0.00271
0.67468	-0.00702		0.67622	-0.00025		0.67978	-0.00317
0.68548	-0.00697		0.68699	-0.00025		0.69059	-0.00357
0.69629	-0.00721		0.69778	-0.000666293		0.70179	-0.00249
0.70709	-0.0073		0.70859	0.000282772		0.71219	-0.00329
0.71789	-0.00761		0.71939	-0.000456768		0.72299	-0.00296
0.7287	-0.00777		0.7302	-8.71374e-05		0.73378	-0.00286
0.7399	-0.00763		0.74101	-0.000212794		0.74499	-0.00324
0.75069	-0.00825		0.7518	-0.000416225		0.7558	-0.00233
0.7615	-0.00795		0.76261	-4.50352e-05		0.7666	-0.00287
0.7723	-0.00771		0.77341	0		0.7774	-0.00269
0.78307	-0.00808		0.78423	-0.0005		0.78828	-0.00278
0.79436	-0.00876		0.79508	-0.00029701		0.79948	-0.00326
0.80477	-0.00829		0.80589	-0.00032698		0.81029	-0.00286
0.81596	-0.00873		0.81668	-0.000346404		0.8211	-0.00273
0.82676	-0.00882		0.8275	-0.000298912		0.83187	-0.00307
0.83757	-0.00885		0.83831	-0.00025		0.84268	-0.00288
0.84878	-0.00897		0.84908	-0.000420271		0.85388	-0.00211
0.85955	-0.00906		0.85988	-0.000370461		0.86468	-0.00386
0.87035	-0.00912		0.87068	-0.000352305		0.87548	-0.00318
0.88115	-0.00938		0.88149	-0.000354227		0.88628	-0.00332
0.89196	-0.00942		0.89229	-0.000167679		0.89708	-0.00283
0.90276	-0.00962		0.9031	-0.000410039		0.90785	-0.00314
0.91356	-0.00935		0.9139	-0.000400531		0.9191	-0.00351
0.92443	-0.00957		0.92512	-0.000377973		0.92992	-0.00336
0.93522	-0.00973		0.93552	-5.43389e-05		0.94072	-0.0038
0.94642	-0.00987		0.94674	-0.0005		0.95152	-0.0038
0.95723	-0.01037		0.95713	-0.000681062		0.96273	-0.00387
0.96803	-0.01015		0.96795	-0.000364453		0.97353	-0.00379
0.97884	-0.01044		0.97874	-0.000442181		0.98434	-0.0041
0.98964	-0.01109		0.98954	-0.000375		0.99513	-0.00405
1.00085	-0.0104		1.00036	-0.000640275		1.00594	-0.00416
1.01165	-0.01044		1.01115	-0.000424684		1.01675	-0.00398
1.02242	-0.01073		1.02196	-0.00025		1.02755	-0.00417
1.03322	-0.01101		1.03276	-0.000448279		1.03875	-0.00425
1.04403	-0.01085		1.04357	-0.000572208		1.04958	-0.00345
1.05487	-0.01111		1.05441	-0.0005		1.06039	-0.00427
1.06606	-0.01094		1.06521	-0.000608927		1.07116	-0.0039
1.07686	-0.01141		1.07602	-0.0005		1.08197	-0.00485
1.08765	-0.01151		1.0868	-0.00025		1.09277	-0.00481
1.09847	-0.01171		1.09759	-0.000103655		1.10358	-0.00439
1.10928	-0.01154		1.1084	-0.000284804		1.11478	-0.00438
1.12008	-0.0116		1.1192	-0.000403165		1.12558	-0.00428
1.13088	-0.0125		1.13	-0.000473048		1.13639	-0.00421
1.14208	-0.01211		1.1412	-0.000630558		1.14719	-0.00427
1.15288	-0.01255		1.15162	-0.000699052		1.158	-0.00401
1.16369	-0.01248		1.16242	0		1.1688	-0.0043
1.1745	-0.01251		1.17322	-0.00025		1.17965	-0.00479
1.18532	-0.01259		1.18407	-0.000553265		1.19086	-0.00524
1.19612	-0.01292		1.19528	-0.000258193		1.20166	-0.00478
1.20692	-0.01329		1.20567	-0.0005		1.21287	-0.00471
1.21813	-0.01298		1.21649	-0.00043585		1.22327	-0.00487
1.22893	-0.01311		1.2273	-0.000443237		1.23408	-0.00466
1.23973	-0.01355		1.23809	-4.72973e-05		1.24529	-0.00568
1.25054	-0.01387		1.2489	-0.0005		1.25608	-0.00466
1.26131	-0.01351		1.2597	-0.000868032		1.26689	-0.00486
1.27211	-0.01403		1.27052	-0.000744031		1.27771	-0.00515
1.28333	-0.01383		1.28132	-0.000248751		1.28889	-0.00554
1.29412	-0.0137		1.29213	-0.000374336		1.2993	-0.00491
1.30493	-0.01404		1.30292	-0.000436277		1.31057	-0.00504
1.31581	-0.01403		1.31379	-0.000630469		1.3214	-0.00454
1.32661	-0.01391		1.32461	-0.000184467		1.33219	-0.00544
1.33742	-0.01437		1.3354	-0.000370641		1.343	-0.00529
1.34862	-0.01462		1.34622	-0.000562137		1.3538	-0.00629
1.35942	-0.01494		1.35703	-0.000503319		1.36501	-0.00534
1.37064	-0.01431		1.36823	-0.00052655		1.37582	-0.00529
1.38145	-0.01462		1.37865	-0.000821387		1.38662	-0.0053
1.39224	-0.01512		1.38985	-0.000448592		1.39742	-0.0054
1.40345	-0.01539		1.40066	-0.000658433		1.40823	-0.00598
1.41383	-0.0152		1.41147	-0.000205286		1.41943	-0.00562
1.42502	-0.01536		1.42227	-0.000574563		1.43024	-0.00551
1.43582	-0.01566		1.43307	-0.000664432		1.44107	-0.00527
1.44671	-0.01566		1.44391	-0.000208753		1.45187	-0.00559
1.45791	-0.01575		1.45472	-0.000959198		1.46269	-0.00565
1.46871	-0.01606		1.46551	-0.0005		1.47349	-0.006
1.47951	-0.01581		1.47633	-0.00025		1.48429	-0.00537
1.49032	-0.01612		1.48711	-0.000663849		1.49551	-0.00596
1.50112	-0.0163		1.49789	-0.00041501		1.50631	-0.00616
1.51192	-0.01562		1.50911	-0.000949787		1.51712	-0.00538
1.52273	-0.01636		1.51991	-0.000927792		1.52792	-0.00574
1.53394	-0.01666		1.53031	-0.00025		1.53873	-0.00532
1.54475	-0.01628		1.54152	-0.0007063		1.54991	-0.00561
1.55556	-0.01694		1.55233	-0.000296117		1.56071	-0.00562
1.56635	-0.01723		1.56313	-0.000883756		1.57152	-0.00589
1.57716	-0.01726		1.57393	-0.000287945		1.58272	-0.00588
1.58797	-0.01745		1.58474	-0.000307158		1.59353	-0.00629
1.59915	-0.01726		1.59553	-0.000719303		1.60433	-0.00673
1.60997	-0.01758		1.60635	-0.000697354		1.61513	-0.00677
1.62077	-0.01746		1.61715	-0.000375		1.62593	-0.00601
1.63158	-0.01759		1.62796	-0.000475345		1.63675	-0.0056
1.64279	-0.01778		1.63876	-0.00045308		1.64755	-0.00595
1.6536	-0.01775		1.64955	-0.000704309		1.65876	-0.00653
1.6644	-0.01836		1.66034	-0.000544273		1.66956	-0.00671
1.67521	-0.01819		1.67115	-0.000542209		1.68036	-0.00693
1.68601	-0.01775		1.68195	-0.0005		1.69117	-0.00735
1.69682	-0.01841		1.69275	-0.000586242		1.70239	-0.0066
1.70765	-0.01835		1.70357	-0.0005		1.71278	-0.00661
1.71886	-0.01838		1.71439	-0.00075		1.72398	-0.00671
1.72967	-0.01863		1.72557	-0.000979676		1.73479	-0.0062
1.74047	-0.01875		1.73638	-0.000387732		1.7456	-0.00745
1.75128	-0.01912		1.74718	-0.000386208		1.7564	-0.00719
1.76248	-0.01929		1.75759	-0.000551897		1.7676	-0.00727
1.77328	-0.01925		1.76839	-0.00075		1.77802	-0.00665
1.78409	-0.01968		1.77919	-0.000986071		1.78922	-0.00704
1.7949	-0.01927		1.7904	-0.001		1.80002	-0.00689
1.80611	-0.01968		1.80082	-0.000554069		1.81083	-0.00669
1.81692	-0.01989		1.81161	-0.000613124		1.82204	-0.00674
1.82771	-0.02001		1.82242	-0.000614667		1.83283	-0.00704
1.83897	-0.02029		1.83322	-0.0005		1.84371	-0.00687
1.84978	-0.02029		1.84409	-0.00102		1.85452	-0.00789
1.86059	-0.0199		1.8549	-0.000586859		1.86572	-0.0075
1.87139	-0.02014		1.8657	-0.000286083		1.8765	-0.00724
1.8822	-0.02068		1.87652	-0.0005		1.88729	-0.00718
1.893	-0.02066		1.88729	-0.000375		1.8981	-0.00699
1.90379	-0.02076		1.89807	-0.000625		1.90891	-0.00712
1.91499	-0.02079		1.9089	-0.000722665		1.91972	-0.00668
1.92579	-0.02113		1.9197	-0.000612472		1.93051	-0.00791
1.9366	-0.02138		1.9305	-0.000518989		1.94174	-0.00805
1.94781	-0.0218		1.94171	-0.000875		1.9521	-0.00738
1.9586	-0.02126		1.95251	-0.0005		1.9633	-0.00765
1.96904	-0.02157		1.96328	-0.000994999		1.97414	-0.00842
1.98026	-0.02135		1.97413	-0.000989082		1.98495	-0.00786
1.99105	-0.02187		1.98454	-0.000250322		1.99575	-0.00765
2.00185	-0.0219		1.99573	-0.0005		2.00695	-0.00818
2.01266	-0.022		2.00655	-0.00025		2.01776	-0.00797
2.02386	-0.022		2.01735	-0.000646958		2.02857	-0.00788
2.03428	-0.02223		2.02774	-0.000989695		2.03978	-0.00805
2.04549	-0.02282		2.03857	-0.000986094		2.05059	-0.00817
2.0563	-0.02205		2.04978	-0.0005		2.06179	-0.00773
2.06707	-0.02232		2.06058	-0.000990483		2.0726	-0.00833
2.07787	-0.02306		2.07138	-0.000966819		2.0834	-0.00821
2.08867	-0.02303		2.08219	-0.000875		2.0942	-0.00805
2.09988	-0.02303		2.09299	-0.00121		2.10501	-0.00831
2.11108	-0.02301		2.1038	-0.001		2.11578	-0.0082
2.12148	-0.02336		2.1146	-0.001		2.12698	-0.00861
2.13269	-0.02351		2.12537	-0.000857791		2.13779	-0.00823
2.1435	-0.0235		2.13617	-0.00075		2.14858	-0.00824
2.15429	-0.02362		2.14698	-0.001		2.15939	-0.0085
2.16509	-0.02412		2.15777	-0.00077129		2.17018	-0.00828
2.1759	-0.02404		2.16858	-0.001		2.181	-0.00872
2.1871	-0.02412		2.17937	-0.000803296		2.19179	-0.00908
2.1979	-0.02374		2.19058	-0.00069224		2.203	-0.00854
2.2087	-0.02421		2.20139	-0.000809441		2.2138	-0.00849
2.21949	-0.02438		2.2122	-0.00075		2.22461	-0.00881
2.23036	-0.02421		2.22299	-0.000536117		2.23548	-0.00929
2.24116	-0.02491		2.23388	-0.000932467		2.24669	-0.00932
2.25197	-0.02515		2.24468	-0.000875		2.2575	-0.00906
2.26317	-0.0245		2.25549	-0.000804257		2.26828	-0.00852
2.27397	-0.02539		2.26628	-0.000588822		2.27907	-0.00929
2.28478	-0.02541		2.27708	-0.00118		2.28987	-0.0085
2.29555	-0.02546		2.28785	-0.00125		2.30067	-0.00906
2.30635	-0.02518		2.29866	-0.000836917		2.31187	-0.00921
2.31715	-0.02587		2.30945	-0.0005		2.32267	-0.00941
2.32835	-0.02543		2.32025	-0.000909605		2.33348	-0.00878
2.33915	-0.02609		2.33106	-0.00117		2.34425	-0.00906
2.34996	-0.02603		2.34185	-0.000582866		2.35506	-0.00943
2.36085	-0.02639		2.35266	-0.000832727		2.36595	-0.00969
2.37167	-0.02625		2.36352	-0.000844128		2.37676	-0.00989
2.38248	-0.02629		2.37433	-0.00075		2.38795	-0.00936
2.39369	-0.02641		2.38513	-0.00113		2.39876	-0.00917
2.40449	-0.02696		2.39594	-0.00075		2.40957	-0.00973
2.41528	-0.02679		2.40674	-0.001		2.42036	-0.00968
2.42609	-0.02743		2.41754	-0.00098343		2.43116	-0.00983
2.43688	-0.02695		2.42834	-0.000875		2.44197	-0.01
2.44769	-0.02729		2.43914	-0.00075		2.45277	-0.00991
2.45887	-0.02718		2.44995	-0.000822449		2.46398	-0.0102
2.46967	-0.02733		2.46075	-0.000625		2.47478	-0.00967
2.48049	-0.02741		2.47156	-0.000951274		2.48558	-0.01044
2.49133	-0.02784		2.48236	-0.00075		2.49684	-0.01021
2.50256	-0.02789		2.49363	-0.00106		2.50762	-0.00978
2.51336	-0.02778		2.50444	-0.000875		2.51842	-0.01031
2.52417	-0.0277		2.51484	-0.000947893		2.52923	-0.01031
2.53497	-0.02771		2.52601	-0.00112		2.54003	-0.01024
2.54617	-0.02786		2.53681	-0.000991725		2.55124	-0.01059
2.55697	-0.02816		2.54722	-0.00114		2.56203	-0.01026
2.56738	-0.02855		2.55842	-0.001		2.57284	-0.01042
2.57859	-0.0286		2.56882	-0.001		2.58364	-0.01004
2.58939	-0.02858		2.58003	-0.001		2.59445	-0.01058
2.60059	-0.02822		2.59083	-0.00113		2.60565	-0.01114
2.6114	-0.02916		2.60163	-0.00112		2.61645	-0.01026
2.62221	-0.02917		2.61204	-0.00075		2.62731	-0.01109
2.63302	-0.02904		2.6233	-0.00112		2.63811	-0.01081
2.64384	-0.02969		2.6341	-0.00075		2.64892	-0.01051
2.65464	-0.02969		2.64491	-0.001		2.65972	-0.01034
2.66584	-0.0296		2.6553	-0.000808904		2.67089	-0.01049
2.67665	-0.02936		2.66612	-0.00112		2.6817	-0.01036
2.68745	-0.02996		2.67692	-0.000812682		2.69251	-0.01058
2.69821	-0.02995		2.68812	-0.000940439		2.7033	-0.01083
2.70942	-0.03016		2.69852	-0.00062696		2.7141	-0.01115
2.72022	-0.02979		2.70932	-0.000939386		2.72492	-0.01119
2.73103	-0.03014		2.72013	-0.000877721		2.73611	-0.01091
2.74183	-0.0307		2.73092	-0.000686856		2.74692	-0.01074
2.75269	-0.03092		2.74174	-0.000813896		2.75779	-0.01072
2.76349	-0.03093		2.75259	-0.001		2.76899	-0.01157
2.7747	-0.0311		2.76381	-0.00075		2.77979	-0.01097
2.78552	-0.03124		2.7742	-0.000940562		2.79059	-0.01119
2.79632	-0.03126		2.785	-0.000816617		2.8014	-0.01139
2.80712	-0.03128		2.79622	-0.00114		2.81221	-0.01139
2.81792	-0.03126		2.80703	-0.000792216		2.82301	-0.01132
2.82873	-0.0317		2.81743	-0.00114		2.83381	-0.01132
2.83953	-0.03196		2.82823	-0.00077762		2.84461	-0.01137
2.85032	-0.03201		2.83903	-0.000639992		2.85582	-0.01152
2.86151	-0.03229		2.85023	-0.000848803		2.86661	-0.0113
2.87232	-0.03246		2.86064	-0.00104		2.87742	-0.01164
2.88316	-0.0322		2.87145	-0.00113		2.88831	-0.01201
2.89399	-0.0323		2.88226	-0.001		2.89952	-0.0114
2.9048	-0.03283		2.89314	-0.00125		2.91032	-0.0122
2.9156	-0.03296		2.90435	-0.0012		2.92072	-0.0126
2.92641	-0.03301		2.91475	-0.0011		2.93193	-0.01177
2.93759	-0.03313		2.92594	-0.000985829		2.94274	-0.01195
2.94839	-0.03384		2.93635	-0.000925887		2.95355	-0.0118
2.9592	-0.03311		2.94754	-0.00121		2.96436	-0.01194
2.97	-0.03296		2.95836	-0.00108		2.97515	-0.01279
2.9808	-0.03329		2.96917	-0.00133		2.98596	-0.01215
2.99199	-0.03367		2.97956	-0.000908512		2.99712	-0.01202
3.00281	-0.03402		2.99036	-0.000840079		3.00793	-0.01208
3.01324	-0.03412		3.00157	-0.000792413		3.0188	-0.01189
3.02448	-0.03389		3.01237	-0.001		3.0296	-0.01195
3.03529	-0.03429		3.02324	-0.001		3.04041	-0.01223
3.04609	-0.03418		3.03404	-0.00105		3.0516	-0.0118
3.0573	-0.03428		3.04485	-0.00125		3.062	-0.01229
3.0677	-0.03447		3.05565	-0.00108		3.07321	-0.01268
3.0785	-0.03481		3.06646	-0.00142		3.08403	-0.01212
3.0897	-0.03517		3.07726	-0.001		3.09482	-0.01231
3.10052	-0.0349		3.08804	-0.0012		3.10562	-0.01234
3.11132	-0.0348		3.09883	-0.000928165		3.11643	-0.01228
3.12212	-0.0351		3.10963	-0.00107		3.12724	-0.01202
3.13294	-0.03662		3.12044	-0.0015		3.13804	-0.01326
3.14374	-0.03531		3.13125	-0.00105		3.14888	-0.01224
3.15497	-0.03594		3.14205	-0.000912731		3.16005	-0.01308
3.16538	-0.03579		3.15289	-0.00134		3.17085	-0.01276
3.17658	-0.03579		3.16367	-0.00129		3.18168	-0.01323
3.18739	-0.03614		3.17447	-0.001		3.19247	-0.01308
3.1982	-0.03608		3.18526	-0.000844244		3.20366	-0.01314
3.209	-0.03631		3.19607	-0.000880201		3.21448	-0.01308
3.21981	-0.03653		3.20688	-0.00128		3.22528	-0.01192
3.23102	-0.03673		3.21768	-0.00119		3.23609	-0.01267
3.2418	-0.03652		3.22849	-0.000687058		3.24689	-0.01319
3.25262	-0.03663		3.23929	-0.00144		3.2577	-0.01319
3.26344	-0.03691		3.25011	-0.00119		3.26851	-0.01353
3.27423	-0.03708		3.26092	-0.00169		3.27976	-0.01345
3.28549	-0.03725		3.27171	-0.00142		3.29056	-0.01318
3.29631	-0.03721		3.28257	-0.000679019		3.30138	-0.01349
3.30709	-0.03723		3.29337	-0.001		3.31216	-0.01352
3.31791	-0.0378		3.30417	-0.00084849		3.32294	-0.01343
3.32872	-0.03789		3.31499	-0.00153		3.33375	-0.0139
3.33951	-0.03806		3.32575	-0.0013		3.34496	-0.0139
3.35032	-0.03813		3.33655	-0.00108		3.35577	-0.01368
3.36113	-0.03804		3.34737	-0.00123		3.36656	-0.01311
3.37234	-0.03834		3.35817	-0.00125		3.37737	-0.01369
3.38273	-0.03892		3.36897	-0.00121		3.38855	-0.01367
3.39394	-0.03814		3.37978	-0.00075		3.39935	-0.01344
3.40474	-0.03865		3.39059	-0.00096195		3.41023	-0.01387
3.41563	-0.03887		3.40136	-0.000955028		3.42104	-0.01446
3.42644	-0.03868		3.41223	-0.00125		3.43184	-0.01464
3.43723	-0.03868		3.42304	-0.00116		3.44305	-0.0147
3.44845	-0.03905		3.43384	-0.00122		3.45385	-0.0143
3.45886	-0.03931		3.44465	-0.00147		3.46466	-0.01407
3.47006	-0.03928		3.45546	-0.00122		3.47546	-0.01387
3.48086	-0.03943		3.46625	-0.00075		3.48627	-0.01406
3.49167	-0.04001		3.47708	-0.00102		3.49707	-0.01463
3.50244	-0.04		3.48788	-0.00148		3.50788	-0.01436
3.51325	-0.04003		3.49867	-0.000883666		3.51868	-0.01447
3.52445	-0.04041		3.50948	-0.0011		3.52949	-0.01479
3.53526	-0.04051		3.5203	-0.00125		3.54032	-0.01468
3.54611	-0.0403		3.53149	-0.00125		3.55111	-0.0143
3.55692	-0.0402		3.54235	-0.00125		3.56231	-0.01409
3.56812	-0.04052		3.55315	-0.0016		3.57312	-0.01473
3.57893	-0.04075		3.56352	-0.00123		3.58392	-0.01519
3.58935	-0.04106		3.57431	-0.00112		3.59474	-0.01441
3.60054	-0.04146		3.58514	-0.00101		3.60594	-0.01451
3.61134	-0.0419		3.59634	-0.000967042		3.61674	-0.01448
3.62215	-0.04205		3.60715	-0.001		3.62755	-0.01461
3.63295	-0.0419		3.61796	-0.00121		3.63835	-0.01495
3.64417	-0.04126		3.62875	-0.000886514		3.64917	-0.01505
3.65497	-0.04159		3.63956	-0.00112		3.65996	-0.01506
3.66573	-0.04217		3.65037	-0.00112		3.67077	-0.0151
3.67654	-0.04235		3.66118	-0.00114		3.68197	-0.01487
3.68735	-0.04248		3.67198	-0.0011		3.69278	-0.01502
3.69815	-0.04205		3.68278	-0.00115		3.7036	-0.01468
3.70936	-0.04237		3.6936	-0.00116		3.71436	-0.01533
3.72016	-0.04254		3.7044	-0.00143		3.72556	-0.01559
3.73098	-0.04319		3.71519	-0.00108		3.73637	-0.01536
3.74175	-0.04322		3.72597	-0.00125		3.74718	-0.0155
3.75255	-0.04329		3.73676	-0.00105		3.75799	-0.01672
3.76376	-0.04324		3.74796	-0.00166		3.76919	-0.01544
3.77457	-0.04385		3.75877	-0.00128		3.78	-0.01486
3.78538	-0.04347		3.76958	-0.00117		3.79078	-0.01545
3.79618	-0.04375		3.78038	-0.0015		3.8016	-0.01508
3.80703	-0.04348		3.79118	-0.00141		3.81241	-0.01513
3.81782	-0.04412		3.802	-0.00108		3.82362	-0.01558
3.82903	-0.04413		3.81282	-0.0015		3.83443	-0.01531
3.83944	-0.04383		3.82362	-0.00146		3.84484	-0.01583
3.85065	-0.04471		3.83443	-0.001		3.85604	-0.01613
3.86145	-0.04438		3.84523	-0.00133		3.86684	-0.01599
3.87226	-0.04425		3.85604	-0.00127		3.87765	-0.0159
3.88347	-0.04443		3.86685	-0.0014		3.88846	-0.01604
3.89386	-0.04469		3.87766	-0.0014		3.89927	-0.01574
3.90505	-0.04504		3.88847	-0.00139		3.91007	-0.01554
3.91585	-0.04478		3.89927	-0.00125		3.92087	-0.01577
3.92665	-0.04489		3.91008	-0.00175		3.93211	-0.016
3.93793	-0.04561		3.92088	-0.00125		3.94295	-0.01575
3.94873	-0.04593		3.93169	-0.000873515		3.95373	-0.01613
3.95953	-0.04569		3.94256	-0.00113		3.96453	-0.01607
3.97033	-0.04582		3.95336	-0.00125		3.97534	-0.01624
3.98114	-0.04599		3.96413	-0.00112		3.98654	-0.0163
3.99192	-0.0458		3.97494	-0.0015		3.99735	-0.01581
4.00274	-0.04587		3.98575	-0.00137		4.00856	-0.01632
4.01394	-0.04627		3.99655	-0.00125		4.01896	-0.01588
4.02474	-0.0463		4.00737	-0.00121		4.03018	-0.01645
4.03556	-0.04682		4.01817	-0.0014		4.04098	-0.01568
4.04636	-0.04694		4.02897	-0.0011		4.05179	-0.01663
4.05753	-0.04688		4.03978	-0.00147		4.06258	-0.01629
4.06837	-0.04689		4.05058	-0.00171		4.07342	-0.01668
4.07919	-0.04766		4.06139	-0.0016		4.08423	-0.01637
4.08999	-0.04724		4.07223	-0.00096494		4.09504	-0.01658
4.1008	-0.0476		4.08304	-0.00179		4.10619	-0.0171
4.11201	-0.0479		4.09384	-0.0015		4.117	-0.01672
4.1228	-0.04798		4.10466	-0.00121		4.12781	-0.01713
4.13359	-0.04808		4.11545	-0.00117		4.13861	-0.01689
4.1444	-0.04786		4.12622	-0.0015		4.14943	-0.01652
4.1552	-0.04803		4.13703	-0.00129		4.16023	-0.01679
4.16641	-0.0485		4.14783	-0.00158		4.17143	-0.01712
4.17722	-0.04885		4.15824	-0.00112		4.18224	-0.01672
4.18802	-0.0487		4.16946	-0.00157		4.19304	-0.01714
4.19882	-0.04848		4.17986	-0.00104		4.20385	-0.01734
4.20963	-0.0485		4.19065	-0.00142		4.21508	-0.01768
4.22044	-0.04868		4.20146	-0.00151		4.22588	-0.01731
4.23164	-0.04867		4.21228	-0.00127		4.23669	-0.0168
4.24244	-0.04915		4.22309	-0.00141		4.24749	-0.01718
4.25325	-0.04937		4.23388	-0.00168		4.2583	-0.01677
4.26444	-0.04964		4.24469	-0.00147		4.26909	-0.01768
4.27486	-0.04988		4.25549	-0.00118		4.2799	-0.01828
4.28605	-0.04988		4.26628	-0.00107		4.29069	-0.01774
4.29683	-0.04999		4.27709	-0.00125		4.3019	-0.01792
4.30804	-0.05019		4.2879	-0.0015		4.31231	-0.01759
4.31844	-0.05025		4.29869	-0.00119		4.32352	-0.01753
4.32929	-0.05021		4.30951	-0.00169		4.33439	-0.01737
4.34012	-0.05037		4.32032	-0.00119		4.3452	-0.01747
4.35133	-0.05067		4.33119	-0.00137		4.356	-0.01757
4.36214	-0.05084		4.34201	-0.00169		4.3668	-0.01798
4.37331	-0.05106		4.35281	-0.00132		4.37762	-0.01763
4.3841	-0.05093		4.36402	-0.000785775		4.38882	-0.01799
4.39491	-0.0512		4.37483	-0.0015		4.39961	-0.01812
4.4057	-0.05107		4.38561	-0.00148		4.41041	-0.01814
4.41651	-0.05128		4.39642	-0.00134		4.42123	-0.01798
4.42732	-0.05163		4.40723	-0.00147		4.43203	-0.01795
4.43812	-0.05151		4.41803	-0.00137		4.44284	-0.01867
4.44893	-0.05166		4.42884	-0.0015		4.45404	-0.01836
4.46022	-0.052		4.44002	-0.00137		4.46494	-0.0189
4.47103	-0.05215		4.45042	-0.00173		4.47574	-0.01859
4.48184	-0.05242		4.46171	-0.0015		4.48655	-0.01864
4.49264	-0.05238		4.47252	-0.00152		4.49736	-0.01818
4.50345	-0.05189		4.48332	-0.00147		4.50816	-0.01812
4.51465	-0.05258		4.49413	-0.0015		4.51936	-0.01865
4.52545	-0.05304		4.50453	-0.00115		4.53015	-0.01832
4.53623	-0.05305		4.51574	-0.00166		4.54096	-0.01836
4.54703	-0.05341		4.52654	-0.00175		4.55176	-0.01802
4.55783	-0.0534		4.53692	-0.00134		4.56258	-0.01864
4.56904	-0.05304		4.54774	-0.00183		4.57337	-0.01818
4.57983	-0.05338		4.55854	-0.00163		4.58419	-0.01869
4.5907	-0.05351		4.56976	-0.00137		4.59542	-0.01897
4.60151	-0.05372		4.58015	-0.00142		4.60622	-0.01878
4.61231	-0.05375		4.59102	-0.00125		4.61704	-0.01927
4.62312	-0.05406		4.60181	-0.00175		4.62783	-0.01896
4.63433	-0.05433		4.6126	-0.00112		4.63863	-0.01935
4.64514	-0.0541		4.62341	-0.00119		4.64984	-0.01944
4.65593	-0.05481		4.63421	-0.0015		4.66024	-0.01947
4.66675	-0.05468		4.64502	-0.00164		4.67105	-0.01934
4.67755	-0.05456		4.65582	-0.0015		4.68224	-0.01964
4.68873	-0.05487		4.66662	-0.0017		4.69306	-0.01905
4.69951	-0.0552		4.67743	-0.00157		4.70387	-0.01992
4.71032	-0.05514		4.68823	-0.00151		4.71465	-0.0196
4.72118	-0.05521		4.69903	-0.00156		4.72593	-0.01964
4.73238	-0.05527		4.70984	-0.00163		4.73673	-0.01959
4.7432	-0.05537		4.72069	-0.00155		4.74753	-0.01977
4.7536	-0.05581		4.73151	-0.00177		4.7583	-0.01967
4.7648	-0.05533		4.7423	-0.0015		4.76952	-0.01918
4.77562	-0.05574		4.75311	-0.00125		4.78031	-0.01937
4.78641	-0.05566		4.7639	-0.0015		4.79112	-0.02044
4.79721	-0.05623		4.7747	-0.00184		4.80192	-0.02017
4.80801	-0.05608		4.7855	-0.00162		4.81274	-0.01996
4.81923	-0.05654		4.79629	-0.00179		4.82395	-0.01983
4.83002	-0.0565		4.8071	-0.0015		4.8347	-0.01991
4.84084	-0.05668		4.8179	-0.00146		4.84551	-0.0209
4.85208	-0.0569		4.8287	-0.00158		4.85637	-0.02003
4.8629	-0.05711		4.83949	-0.0016		4.86718	-0.01976
4.87371	-0.05752		4.85031	-0.0015		4.87798	-0.02039
4.88492	-0.0575		4.86115	-0.00149		4.8888	-0.02037
4.89572	-0.0574		4.87235	-0.00188		4.89999	-0.02034
4.90653	-0.05752		4.88316	-0.00131		4.91081	-0.02015
4.91733	-0.05809		4.89357	-0.00209		4.92161	-0.02048
4.92814	-0.0578		4.90477	-0.00162		4.93282	-0.02067
4.93894	-0.0575		4.91519	-0.00152		4.94363	-0.02081
4.94975	-0.05791		4.92638	-0.0018		4.95402	-0.02063
4.96095	-0.0583		4.93678	-0.00168		4.96523	-0.02065
4.97177	-0.05873		4.94759	-0.00169		4.97602	-0.02074
4.98263	-0.05834		4.9588	-0.00189		4.9869	-0.02063
4.99345	-0.05885		4.96919	-0.00172		4.9977	-0.02035
5.00426	-0.05888		4.98	-0.0016		5.0085	-0.02058
5.01503	-0.05866		4.99089	-0.0015		5.0193	-0.02107
5.02584	-0.05879		5.00207	-0.00175		5.03051	-0.02107
5.03704	-0.05953		5.01288	-0.00172		5.04131	-0.02073
5.04784	-0.0593		5.02368	-0.0015		5.05211	-0.0211
5.05864	-0.05965		5.03408	-0.0016		5.06332	-0.02095
5.06986	-0.05986		5.04529	-0.00156		5.07413	-0.0211
5.08026	-0.05964		5.05609	-0.00188		5.08493	-0.02179
5.09147	-0.06032		5.0665	-0.00185		5.09614	-0.02143
5.10228	-0.06015		5.07769	-0.00164		5.10694	-0.0217
5.11311	-0.06035		5.08811	-0.0012		5.11776	-0.02094
5.12394	-0.0609		5.09893	-0.00169		5.12901	-0.02187
5.13475	-0.06097		5.10972	-0.00169		5.13941	-0.02112
5.14555	-0.06076		5.12056	-0.00173		5.15019	-0.02086
5.15636	-0.06057		5.13138	-0.00153		5.16138	-0.02132
5.16756	-0.0606		5.14217	-0.00188		5.17218	-0.02087
5.17832	-0.06053		5.15298	-0.00186		5.183	-0.02253
5.18914	-0.06131		5.16376	-0.0015		5.19381	-0.02153
5.19995	-0.06154		5.17455	-0.00161		5.20461	-0.02191
5.21075	-0.06159		5.18537	-0.00173		5.21582	-0.02214
5.22156	-0.06171		5.19616	-0.0022		5.22619	-0.02232
5.23235	-0.06183		5.20697	-0.00148		5.2374	-0.02185
5.24358	-0.06183		5.21778	-0.00163		5.24823	-0.02182
5.25441	-0.06228		5.22859	-0.00175		5.25903	-0.02144
5.26562	-0.06257		5.23936	-0.00187		5.27024	-0.02172
5.27602	-0.06264		5.25019	-0.00224		5.28106	-0.0218
5.28723	-0.06258		5.261	-0.00187		5.29186	-0.0219
5.29804	-0.06304		5.2718	-0.00213		5.30265	-0.02216
5.30885	-0.06264		5.28262	-0.00175		5.31348	-0.02204
5.31965	-0.06296		5.29302	-0.00175		5.32428	-0.0223
5.33045	-0.06308		5.30382	-0.00165		5.33508	-0.02222
5.34122	-0.06319		5.31503	-0.00164		5.34589	-0.02194
5.35243	-0.06339		5.32543	-0.00194		5.3567	-0.02203
5.36325	-0.06341		5.33664	-0.00225		5.36791	-0.02243
5.37404	-0.06384		5.34746	-0.0015		5.37877	-0.02231
5.3849	-0.06385		5.35825	-0.00161		5.38954	-0.0217
5.39571	-0.06361		5.36906	-0.0015		5.40035	-0.02236
5.40691	-0.06384		5.37991	-0.0015		5.41115	-0.02246
5.41771	-0.06385		5.39071	-0.00163		5.42195	-0.02274
5.42852	-0.06381		5.40149	-0.00182		5.43317	-0.02273
5.43933	-0.06426		5.41231	-0.00175		5.44397	-0.0225
5.45053	-0.06439		5.4231	-0.00175		5.45477	-0.02258
5.46133	-0.06421		5.43391	-0.00179		5.46558	-0.02266
5.47214	-0.06493		5.44472	-0.00192		5.47639	-0.02261
5.48295	-0.06512		5.45552	-0.00119		5.4876	-0.02246
5.49376	-0.06533		5.46633	-0.00178		5.49881	-0.02283
5.50493	-0.06528		5.4771	-0.00184		5.50967	-0.02281
5.51581	-0.06508		5.48791	-0.00175		5.52048	-0.02306
5.52662	-0.06517		5.49871	-0.0015		5.53169	-0.02323
5.53741	-0.06552		5.50959	-0.00148		5.54209	-0.02327
5.54823	-0.06615		5.51999	-0.002		5.55327	-0.02349
5.55903	-0.06581		5.5308	-0.00175		5.56447	-0.02336
5.57022	-0.06622		5.54201	-0.00166		5.57529	-0.0232
5.58062	-0.06588		5.55241	-0.00209		5.58609	-0.02386
5.59182	-0.06637		5.56361	-0.00166		5.59688	-0.02329
5.60262	-0.06633		5.57443	-0.00137		5.60771	-0.02181
5.61343	-0.06693		5.58484	-0.00209		5.61851	-0.02377
5.62423	-0.06707		5.59604	-0.00195		5.62968	-0.02371
5.63505	-0.06697		5.60686	-0.00175		5.64053	-0.0238
5.6463	-0.06699		5.61765	-0.00213		5.65134	-0.02462
5.65711	-0.06706		5.62805	-0.0019		5.66214	-0.02378
5.66791	-0.06739		5.6393	-0.00195		5.67295	-0.02403
5.67872	-0.06801		5.65012	-0.00229		5.68376	-0.02315
5.68953	-0.06762		5.66092	-0.00168		5.69456	-0.02383
5.70032	-0.06754		5.67173	-0.00223		5.70578	-0.02395
5.71155	-0.06805		5.68212	-0.002		5.71658	-0.02452
5.72235	-0.06809		5.69294	-0.00175		5.72739	-0.02396
5.73313	-0.06823		5.70374	-0.00179		5.73858	-0.02415
5.74393	-0.06832		5.71495	-0.00188		5.7494	-0.02428
5.75473	-0.06798		5.72576	-0.00225		5.7602	-0.02425
5.76553	-0.06831		5.73616	-0.00177		5.77101	-0.02417
5.77635	-0.0688		5.74697	-0.00169		5.78179	-0.02469
5.78714	-0.06928		5.75777	-0.00196		5.79259	-0.02447
5.79835	-0.06936		5.76859	-0.00225		5.80339	-0.02441
5.80914	-0.06996		5.77938	-0.00197		5.8142	-0.02435
5.81994	-0.06939		5.7902	-0.00214		5.8254	-0.02427
5.83073	-0.06918		5.80099	-0.00201		5.83621	-0.02552
5.84196	-0.06958		5.8118	-0.00224		5.84662	-0.02378
5.85235	-0.06956		5.82261	-0.00222		5.85782	-0.02424
5.86356	-0.06998		5.83341	-0.002		5.86864	-0.02444
5.87438	-0.07008		5.84423	-0.00199		5.87944	-0.02465
5.88518	-0.07002		5.85504	-0.00187		5.89024	-0.02495
5.89598	-0.07038		5.86583	-0.00187		5.90149	-0.02456
5.90724	-0.07025		5.87664	-0.002		5.91188	-0.02478
5.91804	-0.07086		5.88744	-0.00175		5.9231	-0.02519
5.92884	-0.07035		5.89826	-0.002		5.93391	-0.02465
5.93965	-0.07092		5.9091	-0.00222		5.94471	-0.02603
5.95046	-0.07137		5.9199	-0.00177		5.95552	-0.02562
5.96166	-0.07142		5.9307	-0.00214		5.96633	-0.02517
5.97206	-0.07129		5.94152	-0.00225		5.97714	-0.02534
5.98325	-0.07144		5.95273	-0.00225		5.98794	-0.02545
5.99406	-0.07162		5.96312	-0.00199		5.99915	-0.02472
6.00487	-0.07139		5.97434	-0.00201		6.00996	-0.02565
6.01569	-0.07189		5.98475	-0.00213		6.02077	-0.02488
6.02647	-0.07216		5.99555	-0.00176		6.03161	-0.02527
6.03775	-0.07208		6.00636	-0.00224		6.04244	-0.02509
6.04855	-0.07176		6.01757	-0.00225		6.05366	-0.025
6.05936	-0.07252		6.02797	-0.002		6.06446	-0.02519
6.07017	-0.07288		6.03885	-0.00212		6.07526	-0.02535
6.08098	-0.07288		6.04965	-0.00225		6.08607	-0.02536
6.09177	-0.07287		6.06045	-0.00187		6.09688	-0.02562
6.1026	-0.07271		6.07167	-0.00212		6.10809	-0.02552
6.1134	-0.07315		6.08207	-0.00225		6.1189	-0.02604
6.12421	-0.07318		6.09288	-0.00175		6.1297	-0.02535
6.13538	-0.07355		6.10369	-0.00225		6.14051	-0.02592
6.14621	-0.07402		6.11451	-0.002		6.15172	-0.02568
6.15698	-0.07347		6.1253	-0.00175		6.16253	-0.02595
6.16784	-0.07374		6.13612	-0.002		6.17337	-0.0259
6.17864	-0.07385		6.14691	-0.00176		6.18416	-0.02545
6.18985	-0.07403		6.15772	-0.002		6.19537	-0.02601
6.20068	-0.07413		6.16896	-0.00224		6.20618	-0.0264
6.21144	-0.07416		6.17937	-0.00292		6.217	-0.02516
6.22224	-0.07446		6.19016	-0.00201		6.2278	-0.02657
6.23344	-0.0744		6.20098	-0.00225		6.2386	-0.02557
6.24385	-0.07459		6.21218	-0.00177		6.24982	-0.02677
6.25506	-0.07464		6.22258	-0.00163		6.26022	-0.02675
6.26588	-0.07502		6.23342	-0.00225		6.2714	-0.02621
6.27668	-0.07502		6.24421	-0.00238		6.2822	-0.02712
6.28748	-0.0754		6.25502	-0.00238		6.293	-0.02614
6.29828	-0.07576		6.26624	-0.00216		6.3038	-0.0265
6.30908	-0.07583		6.27702	-0.00163		6.31502	-0.02584
6.31987	-0.07591		6.2878	-0.00202		6.32582	-0.02654
6.33069	-0.07572		6.29861	-0.00227		6.33662	-0.02599
6.34189	-0.07626		6.30903	-0.00175		6.34744	-0.02685
6.35271	-0.0765		6.31983	-0.00151		6.35863	-0.02661
6.36349	-0.07635		6.33062	-0.00238		6.36903	-0.02672
6.37426	-0.07674		6.34183	-0.00223		6.38024	-0.02671
6.38508	-0.07667		6.35224	-0.00226		6.39104	-0.02723
6.39588	-0.07662		6.36344	-0.00202		6.40186	-0.02752
6.40668	-0.07676		6.37384	-0.00212		6.41266	-0.0271
6.41789	-0.07631		6.38465	-0.00212		6.42347	-0.02691
6.42877	-0.07707		6.39545	-0.00203		6.4343	-0.02673
6.43956	-0.07742		6.40666	-0.00224		6.44552	-0.02722
6.45037	-0.07753		6.41746	-0.00248		6.45632	-0.02804
6.46158	-0.07762		6.42833	-0.00203		6.46712	-0.02717
6.47239	-0.07779		6.43913	-0.00177		6.47793	-0.02782
6.48322	-0.07798		6.44993	-0.00227		6.48874	-0.02708
6.494	-0.07781		6.46072	-0.00225		6.49953	-0.02692
6.50483	-0.07813		6.47154	-0.00225		6.51072	-0.02716
6.51563	-0.07846		6.48235	-0.00248		6.52152	-0.02746
6.52684	-0.07859		6.49314	-0.00273		6.53233	-0.02747
6.53724	-0.08035		6.50393	-0.002		6.54313	-0.02791
6.54845	-0.07996		6.51471	-0.00225		6.55434	-0.02808
6.55933	-0.07933		6.52552	-0.00228		6.56522	-0.02704
6.57015	-0.07904		6.53632	-0.00197		6.57603	-0.02755
6.58097	-0.07913		6.54713	-0.00227		6.58722	-0.02749
6.59177	-0.07987		6.55801	-0.0022		6.59801	-0.02814
6.60257	-0.079		6.56883	-0.00232		6.60883	-0.02793
6.61337	-0.07938		6.57964	-0.00219		6.61962	-0.02806
6.62458	-0.07974		6.59044	-0.00187		6.63042	-0.02816
6.63538	-0.07937		6.60125	-0.00234		6.64163	-0.02781
6.6462	-0.0796		6.61207	-0.00219		6.65204	-0.02712
6.657	-0.07979		6.62286	-0.00244		6.66321	-0.02825
6.6678	-0.08055		6.63366	-0.00221		6.67442	-0.02806
6.67861	-0.08046		6.64446	-0.00243		6.68481	-0.02882
6.68987	-0.08034		6.65567	-0.00199		6.69608	-0.02789
6.70068	-0.08091		6.66608	-0.00178		6.7069	-0.02796
6.71148	-0.08063		6.67685	-0.00233		6.7177	-0.02825
6.7223	-0.08099		6.68771	-0.0024		6.7289	-0.0284
6.73311	-0.08114		6.69893	-0.00248		6.7393	-0.02821
6.74431	-0.0811		6.70933	-0.00262		6.75052	-0.02817
6.75511	-0.08173		6.72014	-0.0024		6.7613	-0.02857
6.76591	-0.08114		6.73094	-0.00235		6.77212	-0.02878
6.77672	-0.08159		6.74175	-0.00197		6.78332	-0.02694
6.78753	-0.08159		6.75255	-0.00204		6.79373	-0.02837
6.79874	-0.08213		6.76375	-0.00225		6.80494	-0.0283
6.80954	-0.08236		6.77456	-0.00239		6.81575	-0.02869
6.82038	-0.08228		6.78536	-0.00228		6.82657	-0.02906
6.8312	-0.08177		6.79617	-0.0024		6.83777	-0.02868
6.84241	-0.08267		6.80658	-0.00237		6.84857	-0.02954
6.85318	-0.08278		6.81739	-0.0024		6.85939	-0.02843
6.86398	-0.08314		6.82823	-0.00196		6.87019	-0.02878
6.87479	-0.08294		6.83902	-0.00225		6.881	-0.02874
6.886	-0.08347		6.84982	-0.00225		6.8918	-0.02921
6.89681	-0.08301		6.86063	-0.00262		6.90301	-0.02916
6.90761	-0.08341		6.87143	-0.00225		6.91381	-0.02966
6.91843	-0.08331		6.88224	-0.00229		6.92461	-0.02908
6.92964	-0.08411		6.89303	-0.00222		6.93542	-0.02937
6.94043	-0.08436		6.90384	-0.00211		6.94622	-0.02902
6.9513	-0.08415		6.91461	-0.0025		6.95709	-0.02929
6.96211	-0.08401		6.92542	-0.00275		6.9683	-0.02897
6.97292	-0.08424		6.93622	-0.00225		6.97911	-0.0294
6.98373	-0.08422		6.94703	-0.00226		6.98991	-0.03011
6.99493	-0.08455		6.95791	-0.00248		7.00072	-0.02898
7.00574	-0.08462		6.96871	-0.00189		7.01153	-0.02886
7.01651	-0.08485		6.97951	-0.00203		7.02233	-0.0296
7.02732	-0.08458		6.98992	-0.00287		7.03313	-0.02975
7.03812	-0.08472		7.00112	-0.00273		7.04434	-0.03016
7.04893	-0.08475		7.01192	-0.00254		7.05514	-0.03008
7.06013	-0.0853		7.02273	-0.00214		7.06592	-0.03012
7.07094	-0.0855		7.03314	-0.00242		7.07672	-0.03036
7.08181	-0.08582		7.04394	-0.00225		7.08761	-0.03108
7.09263	-0.08595		7.05475	-0.00196		7.09882	-0.0297
7.10342	-0.08635		7.06556	-0.00281		7.10962	-0.02974
7.11465	-0.08616		7.07674	-0.0027		7.12043	-0.0304
7.12545	-0.08614		7.08764	-0.00255		7.13124	-0.02981
7.13626	-0.08607		7.09803	-0.00208		7.14204	-0.03007
7.14705	-0.08649		7.10925	-0.00262		7.15325	-0.02979
7.15826	-0.08673		7.11964	-0.0025		7.16405	-0.03063
7.16867	-0.08644		7.13084	-0.0025		7.17485	-0.03061
7.17984	-0.08649		7.14166	-0.00275		7.18566	-0.02965
7.19064	-0.08703		7.15246	-0.00231		7.19687	-0.03032
7.20146	-0.08706		7.16327	-0.0025		7.20768	-0.03027
7.2123	-0.08761		7.17367	-0.00256		7.21854	-0.03089
7.22313	-0.08754		7.18448	-0.00275		7.22931	-0.03099
7.23432	-0.08733		7.19529	-0.00225		7.24051	-0.03074
7.24473	-0.08768		7.20608	-0.0026		7.25133	-0.03071
7.25592	-0.08743		7.21736	-0.00216		7.26173	-0.03107
7.26672	-0.08807		7.22817	-0.00225		7.27293	-0.03053
7.27753	-0.08783		7.23853	-0.00278		7.28373	-0.02975
7.28832	-0.08822		7.24934	-0.00252		7.29453	-0.03026
7.29955	-0.08868		7.26015	-0.0025		7.30532	-0.03118
7.31036	-0.08901		7.27095	-0.00257		7.31614	-0.03141
7.32115	-0.08896		7.28176	-0.00243		7.32693	-0.03101
7.33197	-0.0886		7.29256	-0.00275		7.33814	-0.03117
7.34277	-0.08901		7.30337	-0.00249		7.34859	-0.03164
7.354	-0.08906		7.31414	-0.003		7.35979	-0.03092
7.36481	-0.08907		7.32494	-0.00266		7.37059	-0.03106
7.37562	-0.08931		7.33615	-0.00293		7.3814	-0.03143
7.38643	-0.08973		7.34701	-0.0025		7.39221	-0.0315
7.39724	-0.09007		7.3578	-0.0026		7.40341	-0.03205
7.40801	-0.09021		7.3686	-0.00273		7.41422	-0.03146
7.4192	-0.08968		7.37941	-0.0025		7.42503	-0.0316
7.43002	-0.08979		7.39023	-0.00247		7.43582	-0.03125
7.44083	-0.08979		7.40102	-0.00279		7.44664	-0.03184
7.45163	-0.09027		7.41183	-0.0029		7.45742	-0.03132
7.46244	-0.09007		7.42264	-0.0025		7.46822	-0.03217
7.47325	-0.09072		7.43345	-0.00272		7.47907	-0.03235
7.48407	-0.09036		7.44426	-0.0026		7.48988	-0.03114
7.49488	-0.09087		7.45505	-0.00235		7.50109	-0.03202
7.50568	-0.09125		7.46587	-0.00302		7.51189	-0.03163
7.51649	-0.09163		7.47672	-0.0025		7.52271	-0.0323
7.52769	-0.09135		7.48713	-0.003		7.53351	-0.03161
7.53851	-0.09152		7.49834	-0.00286		7.54472	-0.03096
7.54931	-0.09132		7.50914	-0.0025		7.55512	-0.03258
7.56012	-0.09211		7.51994	-0.00244		7.56633	-0.03226
7.57089	-0.09185		7.53076	-0.00299		7.57714	-0.03172
7.5817	-0.09197		7.54155	-0.00263		7.58794	-0.03188
7.59291	-0.0921		7.55237	-0.003		7.59875	-0.03185
7.60371	-0.0922		7.56318	-0.00262		7.60964	-0.03226
7.6146	-0.09258		7.57398	-0.003		7.62044	-0.03224
7.6254	-0.09276		7.58438	-0.00244		7.63165	-0.03253
7.63621	-0.09259		7.5956	-0.0028		7.64246	-0.03258
7.64738	-0.09265		7.60645	-0.00247		7.65366	-0.03252
7.65779	-0.09271		7.61728	-0.00273		7.66447	-0.03268
7.66899	-0.0933		7.62809	-0.0027		7.67494	-0.03234
7.67954	-0.09319		7.63889	-0.00259		7.6863	-0.03233
7.69088	-0.09334		7.64972	-0.0027		7.69724	-0.03305
7.70183	-0.09382		7.66052	-0.00282		7.70862	-0.03196
7.71279	-0.09354		7.67133	-0.00265		7.71957	-0.0332
7.72375	-0.09351		7.68228	-0.00285		7.73052	-0.03274
7.7347	-0.09379		7.69324	-0.00306		7.74153	-0.03384
7.74611	-0.09409		7.7042	-0.00263		7.75247	-0.03348
7.75706	-0.09462		7.71515	-0.00262		7.76343	-0.0326
7.76801	-0.09472		7.7261	-0.00251		7.77439	-0.0331
7.77897	-0.09497		7.73709	-0.00284		7.78574	-0.03284
7.79033	-0.09466		7.74807	-0.00297		7.79669	-0.03356
7.80129	-0.09445		7.75901	-0.00236		7.80765	-0.03295
7.81222	-0.09437		7.76997	-0.00283		7.81861	-0.03309
7.82317	-0.09491		7.78092	-0.00275		7.82996	-0.03295
7.83412	-0.09589		7.79188	-0.00233		7.84092	-0.03357
7.84548	-0.09607		7.80283	-0.00269		7.85185	-0.03343
7.85644	-0.09538		7.81379	-0.00243		7.86281	-0.03341
7.86739	-0.09604		7.82474	-0.00318		7.87417	-0.03345
7.87834	-0.09609		7.8357	-0.00217		7.88513	-0.03276
7.88967	-0.09581		7.84665	-0.00283		7.89609	-0.03307
7.90022	-0.09601		7.8576	-0.00324		7.90665	-0.03398
7.91159	-0.09648		7.86856	-0.0027		7.918	-0.03387
7.92253	-0.09705		7.87952	-0.00244		7.92895	-0.03357
7.9335	-0.09702		7.89043	-0.00242		7.94033	-0.03311
7.94445	-0.09646		7.90139	-0.00295		7.95084	-0.03362
7.9554	-0.09677		7.91234	-0.00285		7.9622	-0.03373
7.96677	-0.0969		7.92329	-0.00279		7.97316	-0.03318
7.97772	-0.0973		7.93467	-0.003		7.98412	-0.0345
7.98868	-0.09771		7.94561	-0.00238		7.99547	-0.03353
7.99966	-0.09782		7.95615	-0.00249		8.00606	-0.03428
8.01063	-0.0977		7.96749	-0.00214		8.01701	-0.03363
8.02159	-0.09802		7.97845	-0.00272		8.02837	-0.03406
8.03295	-0.09785		7.9894	-0.00278		8.03934	-0.03404
8.04349	-0.09785		8.00039	-0.00292		8.05028	-0.03358
8.05483	-0.09776		8.01135	-0.00284		8.06124	-0.03465
8.06578	-0.09848		8.0223	-0.00306		8.07262	-0.03451
8.07675	-0.09861		8.03326	-0.00311		8.08356	-0.03364
8.08769	-0.09862		8.04382	-0.00237		8.09453	-0.0344
8.09865	-0.0987		8.05517	-0.00245		8.10547	-0.03481
8.1096	-0.09856		8.06612	-0.00254		8.11639	-0.03444
8.12097	-0.09916		8.07708	-0.00296		8.12736	-0.03414
8.13198	-0.09955		8.08804	-0.00263		8.13838	-0.03494
8.14295	-0.09954		8.099	-0.00275		8.14934	-0.03473
8.15391	-0.09947		8.10995	-0.00252		8.16068	-0.0342
8.16527	-0.09996		8.12088	-0.00275		8.17165	-0.03465
8.17622	-0.0997		8.13188	-0.00297		8.1826	-0.03473
8.18717	-0.09944		8.14285	-0.00277		8.19355	-0.03412
8.19774	-0.10012		8.15381	-0.00307		8.20452	-0.0347
8.20906	-0.10038		8.16477	-0.00319		8.21547	-0.03459
8.22002	-0.10022		8.17572	-0.00303		8.22682	-0.03477
8.23098	-0.1005		8.18668	-0.00313		8.2378	-0.03572
8.24193	-0.10081		8.19763	-0.003		8.24875	-0.03504
8.25328	-0.1003		8.20859	-0.00285		8.2597	-0.03519
8.26428	-0.10074		8.21954	-0.00267		8.27067	-0.03481
8.27523	-0.10152		8.23049	-0.00299		8.28161	-0.03546
8.28619	-0.10163		8.24146	-0.0028		8.29297	-0.03328
8.29754	-0.10143		8.25241	-0.00292		8.30392	-0.0351
8.30808	-0.10128		8.26339	-0.00315		8.31488	-0.03548
8.31945	-0.10137		8.27435	-0.00277		8.32584	-0.03522
8.33001	-0.10132		8.28568	-0.00326		8.3372	-0.03528
8.34137	-0.10204		8.29623	-0.003		8.34813	-0.03556
8.35233	-0.10227		8.30719	-0.00263		8.35868	-0.03573
8.3633	-0.10226		8.31854	-0.00357		8.37003	-0.03554
8.37465	-0.10242		8.3291	-0.00347		8.38099	-0.03518
8.38519	-0.10259		8.34005	-0.00315		8.39194	-0.03511
8.39655	-0.10235		8.35101	-0.003		8.4029	-0.03571
8.40751	-0.10221		8.36194	-0.00265		8.41426	-0.03566
8.41847	-0.10302		8.3733	-0.00308		8.42522	-0.03606
8.42942	-0.10303		8.38425	-0.00304		8.43616	-0.03582
8.44038	-0.10354		8.3952	-0.00317		8.44713	-0.0364
8.45173	-0.10336		8.40616	-0.00284		8.45848	-0.03645
8.46269	-0.10347		8.41711	-0.00275		8.46902	-0.03548
8.47362	-0.10385		8.42808	-0.00289		8.47998	-0.03568
8.4846	-0.10381		8.43902	-0.00323		8.49135	-0.03585
8.49554	-0.10401		8.44997	-0.00296		8.5023	-0.03599
8.50689	-0.10426		8.46092	-0.00275		8.51322	-0.03627
8.51788	-0.10472		8.47188	-0.00325		8.52423	-0.0366
8.52889	-0.10439		8.48283	-0.00325		8.5356	-0.03631
8.53983	-0.10456		8.49379	-0.00324		8.54656	-0.03624
8.5508	-0.10496		8.50474	-0.00272		8.55752	-0.03619
8.56175	-0.1046		8.5157	-0.00319		8.56847	-0.037
8.57271	-0.10539		8.52669	-0.00265		8.57943	-0.03668
8.58407	-0.10511		8.53723	-0.00257		8.59037	-0.03674
8.59502	-0.10489		8.5486	-0.003		8.60173	-0.03588
8.60598	-0.1055		8.55914	-0.00338		8.61227	-0.03641
8.61693	-0.10568		8.57052	-0.00297		8.62324	-0.0362
8.62788	-0.10567		8.58106	-0.00322		8.6346	-0.03615
8.63925	-0.10543		8.59202	-0.00313		8.64555	-0.0371
8.6498	-0.10584		8.60296	-0.00288		8.65659	-0.03721
8.66124	-0.10614		8.61433	-0.0034		8.66755	-0.03647
8.6722	-0.10594		8.62527	-0.00289		8.67887	-0.03696
8.68316	-0.10624		8.63582	-0.0031		8.68983	-0.03662
8.69411	-0.10671		8.64679	-0.00289		8.70079	-0.03757
8.70504	-0.10656		8.65822	-0.003		8.71174	-0.03688
8.71598	-0.10696		8.66918	-0.003		8.72269	-0.03733
8.72735	-0.10682		8.67975	-0.003		8.73406	-0.03696
8.7383	-0.10695		8.69107	-0.00275		8.745	-0.03714
8.74925	-0.10734		8.70201	-0.00307		8.75592	-0.03679
8.76021	-0.10718		8.71256	-0.00323		8.76688	-0.03679
8.77117	-0.1077		8.72351	-0.00328		8.77783	-0.03752
8.78212	-0.108		8.73486	-0.0029		8.78886	-0.03773
8.79314	-0.10794		8.74543	-0.0029		8.80021	-0.03588
8.8045	-0.10786		8.75638	-0.00313		8.81117	-0.03728
8.81546	-0.10836		8.76729	-0.00309		8.82213	-0.03733
8.82641	-0.10852		8.77825	-0.003		8.83309	-0.0375
8.83737	-0.10836		8.78927	-0.00285		8.84405	-0.03735
8.84873	-0.10894		8.80022	-0.00372		8.855	-0.03769
8.85928	-0.1085		8.8112	-0.00331		8.86635	-0.03761
8.8706	-0.10841		8.82214	-0.00225		8.87731	-0.03783
8.88155	-0.10877		8.8335	-0.00298		8.88826	-0.03771
8.89291	-0.10865		8.84405	-0.00348		8.89963	-0.03766
8.90387	-0.10893		8.855	-0.00311		8.91017	-0.03823
8.91482	-0.10927		8.86636	-0.00325		8.92154	-0.03799
8.92584	-0.10936		8.87691	-0.00323		8.93251	-0.03796
8.93677	-0.10968		8.88826	-0.00358		8.94305	-0.03766
8.94769	-0.11013		8.89923	-0.00265		8.95443	-0.03779
8.95906	-0.11002		8.91018	-0.00301		8.96537	-0.03757
8.97002	-0.11063		8.92118	-0.00313		8.97632	-0.03833
8.98096	-0.10999		8.93212	-0.00345		8.98725	-0.0382
8.99192	-0.11045		8.94306	-0.00321		8.9982	-0.03802
9.00288	-0.11067		8.95402	-0.00325		9.00915	-0.03848
9.01425	-0.1105		8.96498	-0.0033		9.02052	-0.03817
9.02518	-0.11044		8.97593	-0.00283		9.03106	-0.03831
9.03613	-0.11083		8.98688	-0.00291		9.04202	-0.03835
9.04707	-0.11119		8.99784	-0.00313		9.05344	-0.03848
9.05809	-0.1114		9.00875	-0.0035		9.0644	-0.03787
9.06944	-0.1112		9.01971	-0.003		9.07534	-0.03836
9.07999	-0.11137		9.03067	-0.0035		9.08628	-0.0383
9.09137	-0.11173		9.04163	-0.00343		9.09724	-0.03868
9.1023	-0.11162		9.05264	-0.00277		9.10859	-0.03853
9.11366	-0.11232		9.0636	-0.00286		9.11914	-0.03874
9.1242	-0.11248		9.07454	-0.00307		9.13049	-0.03878
9.13556	-0.1126		9.0855	-0.00367		9.14145	-0.03903
9.14652	-0.11254		9.09683	-0.00325		9.15238	-0.03877
9.15747	-0.11239		9.10779	-0.003		9.16332	-0.03912
9.16843	-0.11275		9.11874	-0.00288		9.17469	-0.03905
9.17942	-0.11299		9.12928	-0.00351		9.18573	-0.03856
9.19042	-0.11341		9.14023	-0.00283		9.19668	-0.03927
9.20179	-0.11347		9.15119	-0.00358		9.20763	-0.03888
9.21274	-0.11302		9.16215	-0.00325		9.2186	-0.0396
9.2237	-0.1134		9.17311	-0.00328		9.22995	-0.03933
9.23506	-0.11385		9.18414	-0.00319		9.24091	-0.03979
9.24601	-0.11363		9.1951	-0.00389		9.25186	-0.03964
9.25696	-0.11383		9.20604	-0.00295		9.26281	-0.03947
9.2679	-0.11429		9.21702	-0.00341		9.27378	-0.03927
9.27884	-0.11389		9.22796	-0.00287		9.28473	-0.03933
9.2898	-0.11425		9.23892	-0.00316		9.29569	-0.03952
9.30116	-0.1147		9.24987	-0.0029		9.30664	-0.03881
9.31216	-0.11475		9.26083	-0.00313		9.31762	-0.03987
9.32312	-0.11517		9.27218	-0.00322		9.32897	-0.03947
9.33407	-0.11509		9.28275	-0.00338		9.33994	-0.03971
9.34501	-0.1145		9.2941	-0.00306		9.3509	-0.03925
9.35596	-0.11474		9.30465	-0.00375		9.36184	-0.03935
9.36692	-0.11517		9.31607	-0.00361		9.3728	-0.03974
9.37787	-0.11568		9.3266	-0.00354		9.38415	-0.03982
9.38883	-0.116		9.33756	-0.00334		9.39512	-0.03995
9.39978	-0.11606		9.34893	-0.00375		9.40608	-0.03975
9.41114	-0.11609		9.35987	-0.003		9.41705	-0.04023
9.4221	-0.11581		9.37083	-0.00351		9.428	-0.04005
9.43306	-0.11573		9.38137	-0.00324		9.43936	-0.03977
9.44404	-0.11629		9.39274	-0.00359		9.45036	-0.04018
9.45541	-0.11677		9.4037	-0.00362		9.4609	-0.03949
9.46636	-0.11648		9.41466	-0.00343		9.47225	-0.04071
9.47732	-0.1168		9.42561	-0.00369		9.48321	-0.0405
9.48827	-0.11725		9.43657	-0.00291		9.49417	-0.03986
9.49963	-0.11669		9.44756	-0.00296		9.50512	-0.03987
9.51015	-0.11711		9.45851	-0.00289		9.51609	-0.04041
9.52151	-0.11715		9.46948	-0.00349		9.52704	-0.04004
9.53247	-0.11745		9.48003	-0.0035		9.53839	-0.04029
9.54343	-0.11797		9.49138	-0.00347		9.54935	-0.04027
9.55439	-0.1177		9.50233	-0.00375		9.56031	-0.04001
9.56533	-0.11786		9.5133	-0.00312		9.57167	-0.03993
9.57634	-0.11762		9.52425	-0.00292		9.58228	-0.04036
9.5877	-0.11804		9.5352	-0.0033		9.59364	-0.04082
9.59866	-0.1182		9.54617	-0.0035		9.60458	-0.04085
9.60962	-0.11896		9.55671	-0.00379		9.61554	-0.04052
9.62057	-0.11863		9.56806	-0.00354		9.62649	-0.04024
9.63193	-0.11865		9.57868	-0.00352		9.63745	-0.04098
9.64289	-0.11845		9.58963	-0.0035		9.64882	-0.04102
9.65384	-0.11936		9.60059	-0.00342		9.65978	-0.04142
9.6644	-0.11919		9.61155	-0.0035		9.67073	-0.04081
9.67572	-0.11942		9.6225	-0.00378		9.68168	-0.04127
9.68667	-0.11976		9.63345	-0.00325		9.69263	-0.04141
9.69763	-0.11996		9.64442	-0.00306		9.70362	-0.0415
9.70866	-0.12006		9.65537	-0.00324		9.71463	-0.04204
9.72002	-0.11967		9.66632	-0.00275		9.72597	-0.0416
9.73099	-0.11978		9.67728	-0.00315		9.73654	-0.04153
9.74194	-0.12055		9.68823	-0.00365		9.74791	-0.04171
9.75286	-0.12015		9.6996	-0.00332		9.75884	-0.04215
9.76382	-0.1205		9.71063	-0.00369		9.76981	-0.04081
9.77478	-0.12051		9.72159	-0.00362		9.78077	-0.04168
9.78574	-0.12077		9.73254	-0.0033		9.79171	-0.04137
9.79669	-0.12078		9.74346	-0.00375		9.80308	-0.04163
9.80805	-0.12108		9.75442	-0.00311		9.81361	-0.04159
9.81901	-0.1211		9.76537	-0.0031		9.82496	-0.04206
9.82996	-0.12128		9.77633	-0.0035		9.83557	-0.04225
9.84097	-0.1213		9.78729	-0.00375		9.84692	-0.04147
9.85193	-0.12114		9.79824	-0.00354		9.85788	-0.04153
9.86328	-0.12161		9.8092	-0.00307		9.86884	-0.04093
9.87426	-0.12176		9.81972	-0.0035		9.8802	-0.04166
9.8852	-0.12169		9.83107	-0.003		9.89116	-0.0421
9.89615	-0.12177		9.84209	-0.0034		9.90209	-0.04177
9.90708	-0.12276		9.85302	-0.004		9.91303	-0.04239
9.91803	-0.12301		9.86397	-0.00386		9.9244	-0.04221
9.92939	-0.12244		9.87492	-0.0036		9.93536	-0.04165
9.94035	-0.12306		9.88588	-0.00298		9.9463	-0.04198
9.95131	-0.12315		9.89683	-0.003		9.95727	-0.04232
9.96226	-0.12295		9.90779	-0.00333		9.96821	-0.04276
9.97321	-0.12348		9.91875	-0.00354		9.97915	-0.04238
9.98457	-0.12362		9.9297	-0.00336		9.9901	-0.04286
9.99513	-0.12398		9.94107	-0.00373		10.0016	-0.04308
10.0002	-0.12397		9.95162	-0.00336		10.0001	-0.04254
10	-0.12404		9.96256	-0.00312		10.0043	-0.04256
10.0013	-0.1239		9.97352	-0.00303		10.0124	-0.04251
10.0091	-0.12372		9.98445	-0.00291		10.0205	-0.0422
10.0175	-0.12353		9.99541	-0.00387		10.0286	-0.04226
10.0256	-0.12418		10	-0.004		10.037	-0.0423
10.0336	-0.12456		10.0001	-0.00373		10.0451	-0.04258
10.0417	-0.12377		10.0064	-0.00361		10.0532	-0.0425
10.0498	-0.12414		10.0145	-0.00398		10.0613	-0.04303
10.0582	-0.12386		10.0226	-0.00276		10.0697	-0.04221
10.0663	-0.12437		10.0306	-0.00337		10.0778	-0.04321
10.0744	-0.12458		10.0388	-0.00311		10.0859	-0.04285
10.0825	-0.12446		10.0468	-0.00349		10.0939	-0.04309
10.0909	-0.12466		10.0549	-0.00324		10.1021	-0.04257
10.0987	-0.12492		10.0631	-0.00414		10.1102	-0.04267
10.1072	-0.12494		10.0711	-0.00413		10.1186	-0.04303
10.1152	-0.12485		10.0793	-0.0034		10.1264	-0.0428
10.1233	-0.12515		10.0873	-0.00351		10.1348	-0.04314
10.1314	-0.12529		10.0954	-0.0035		10.1428	-0.04259
10.1395	-0.12548		10.1036	-0.0035		10.1509	-0.04283
10.1479	-0.12557		10.1117	-0.00384		10.1593	-0.04326
10.156	-0.12539		10.1198	-0.00375		10.1675	-0.04274
10.1641	-0.12566		10.1279	-0.00325		10.1755	-0.0426
10.1722	-0.12564		10.136	-0.00327		10.1836	-0.04314
10.1803	-0.12613		10.1441	-0.00362		10.1917	-0.04366
10.1884	-0.12646		10.1521	-0.00349		10.1998	-0.04365
10.1965	-0.12646		10.1602	-0.00387		10.2079	-0.0432
10.2049	-0.12633		10.1686	-0.00338		10.2163	-0.04335
10.213	-0.12659		10.1767	-0.00399		10.2244	-0.04394
10.2211	-0.1264		10.1848	-0.00313		10.2326	-0.04391
10.2292	-0.1261		10.1926	-0.003		10.2407	-0.0435
10.2374	-0.12687		10.201	-0.00323		10.2488	-0.0438
10.2455	-0.12654		10.2091	-0.00316		10.2569	-0.04426
10.2539	-0.1269		10.2172	-0.00388		10.2653	-0.04384
10.262	-0.12736		10.2253	-0.0041		10.2734	-0.04383
10.2701	-0.12724		10.2335	-0.00375		10.2815	-0.04339
10.2785	-0.12723		10.2413	-0.00372		10.2896	-0.04335
10.2866	-0.1271		10.2494	-0.00362		10.2977	-0.04348
10.2947	-0.12729		10.2575	-0.00325		10.3061	-0.04395
10.3028	-0.12773		10.2656	-0.004		10.3142	-0.04419
10.3112	-0.12807		10.2737	-0.00325		10.3223	-0.04391
10.3193	-0.12811		10.2818	-0.0035		10.3304	-0.04437
10.3274	-0.12751		10.2899	-0.00412		10.3387	-0.04465
10.3358	-0.12759		10.298	-0.00325		10.3468	-0.04384
10.3439	-0.12791		10.3064	-0.00328		10.3549	-0.04379
10.352	-0.12826		10.3142	-0.00338		10.3631	-0.04373
10.36	-0.12899		10.3223	-0.00375		10.3712	-0.0436
10.3682	-0.12934		10.3303	-0.00362		10.3793	-0.04445
10.3763	-0.12851		10.3384	-0.00437		10.3876	-0.04375
10.3844	-0.12793		10.3468	-0.00413		10.3958	-0.04394
10.3925	-0.12813		10.3546	-0.00412		10.4039	-0.04396
10.4009	-0.12919		10.3628	-0.00351		10.412	-0.04368
10.409	-0.12884		10.3709	-0.00374		10.42	-0.0443
10.4171	-0.12908		10.3789	-0.0035		10.4282	-0.04392
10.4252	-0.12947		10.3871	-0.00387		10.4365	-0.04424
10.4336	-0.12862		10.3951	-0.004		10.4446	-0.04374
10.4417	-0.12882		10.4032	-0.0035		10.4527	-0.04393
10.4498	-0.12898		10.4113	-0.00325		10.4608	-0.04467
10.4579	-0.12943		10.4194	-0.0035		10.4689	-0.04424
10.4663	-0.12969		10.4276	-0.00325		10.477	-0.04414
10.4741	-0.12955		10.4356	-0.00363		10.4854	-0.04465
10.4825	-0.1296		10.4437	-0.00398		10.4935	-0.04426
10.4905	-0.12935		10.4521	-0.00394		10.5016	-0.04443
10.4986	-0.12957		10.4599	-0.00413		10.5094	-0.04464
10.5067	-0.12979		10.4683	-0.0035		10.5178	-0.04517
10.5148	-0.13062		10.4761	-0.00302		10.5256	-0.04395
10.5229	-0.13045		10.4842	-0.00372		10.534	-0.04376
10.5313	-0.13022		10.4926	-0.00353		10.5421	-0.0448
10.5394	-0.13007		10.5007	-0.00424		10.5502	-0.04401
10.5475	-0.13129		10.5088	-0.00317		10.5583	-0.04443
10.5556	-0.13023		10.5169	-0.00387		10.5663	-0.04414
10.5637	-0.13063		10.525	-0.00363		10.5745	-0.04422
10.5718	-0.1317		10.5331	-0.00367		10.5829	-0.04533
10.5799	-0.13156		10.5412	-0.00338		10.5913	-0.04473
10.5883	-0.13213		10.5493	-0.00338		10.5993	-0.04453
10.5964	-0.13122		10.5573	-0.00375		10.6072	-0.04416
10.6045	-0.13121		10.5655	-0.00352		10.6155	-0.04465
10.6126	-0.13156		10.5732	-0.00412		10.6237	-0.04539
10.6207	-0.13124		10.5816	-0.00378		10.6318	-0.04585
10.6291	-0.13158		10.5898	-0.00375		10.6402	-0.04552
10.6372	-0.132		10.5978	-0.00375		10.6483	-0.04526
10.6453	-0.13241		10.6059	-0.00361		10.6564	-0.04531
10.6537	-0.13179		10.614	-0.00396		10.6645	-0.04519
10.6618	-0.13222		10.6221	-0.00422		10.6726	-0.04527
10.6699	-0.13209		10.6303	-0.00422		10.6807	-0.04552
10.678	-0.13272		10.6384	-0.00353		10.6891	-0.04562
10.6861	-0.13226		10.6465	-0.00345		10.6972	-0.04536
10.6942	-0.13259		10.6546	-0.00329		10.7053	-0.04562
10.7023	-0.13278		10.6627	-0.00379		10.7133	-0.0454
10.7107	-0.13257		10.6711	-0.0035		10.7214	-0.04646
10.7188	-0.13337		10.6792	-0.0039		10.7295	-0.04579
10.7269	-0.13361		10.6873	-0.00395		10.7376	-0.04506
10.735	-0.13354		10.6951	-0.00362		10.746	-0.04547
10.7431	-0.13332		10.7034	-0.00346		10.7541	-0.04599
10.7512	-0.13305		10.7116	-0.00335		10.7623	-0.04587
10.7593	-0.13347		10.7193	-0.00353		10.7704	-0.04582
10.7674	-0.13276		10.7274	-0.00344		10.7788	-0.04577
10.7759	-0.13329		10.7358	-0.00345		10.7869	-0.04604
10.7839	-0.13376		10.7439	-0.00406		10.795	-0.04585
10.792	-0.13466		10.7517	-0.00373		10.8031	-0.04566
10.8001	-0.13394		10.7599	-0.00324		10.8112	-0.04592
10.8082	-0.13442		10.768	-0.00352		10.8193	-0.04586
10.8166	-0.13407		10.7761	-0.00352		10.8273	-0.04615
10.8247	-0.1341		10.7842	-0.00353		10.8354	-0.0461
10.8328	-0.13443		10.7923	-0.00374		10.8438	-0.0461
10.8409	-0.13469		10.8004	-0.00373		10.852	-0.04594
10.8493	-0.13513		10.8085	-0.00437		10.8601	-0.04526
10.8571	-0.13469		10.8166	-0.00362		10.8682	-0.04612
10.8655	-0.1351		10.8247	-0.00338		10.8763	-0.04639
10.8736	-0.13568		10.8328	-0.00363		10.8844	-0.04603
10.882	-0.13557		10.8408	-0.00388		10.8928	-0.04673
10.8902	-0.13522		10.849	-0.00372		10.9009	-0.04685
10.8982	-0.13562		10.857	-0.004		10.909	-0.04601
10.9063	-0.13568		10.8651	-0.00375		10.9171	-0.04636
10.9144	-0.13492		10.8732	-0.00325		10.9252	-0.04621
10.9228	-0.13494		10.8813	-0.00362		10.9333	-0.04585
10.9312	-0.1356		10.8895	-0.00412		10.9414	-0.04609
10.9393	-0.13618		10.8976	-0.00449		10.9498	-0.04648
10.9477	-0.13593		10.9057	-0.00351		10.9579	-0.04646
10.9558	-0.13627		10.9138	-0.00412		10.9663	-0.04605
10.9639	-0.13588		10.9219	-0.00374		10.9744	-0.04592
10.972	-0.1363		10.9303	-0.00367		10.9825	-0.04616
10.9801	-0.13702		10.9384	-0.00379		10.9906	-0.04607
10.9885	-0.13697		10.9465	-0.00362		10.9987	-0.04648
10.9966	-0.13632		10.9546	-0.00425		11.0071	-0.04653
11.0047	-0.13631		10.9627	-0.00375		11.0152	-0.04826
11.0128	-0.13714		10.9708	-0.00422		11.0233	-0.04689
11.0209	-0.13679		10.9789	-0.00372		11.0314	-0.04715
11.0293	-0.13721		10.987	-0.0034		11.0398	-0.04745
11.0374	-0.13695		10.9951	-0.00359		11.0479	-0.04702
11.0455	-0.13713		11.0032	-0.00318		11.056	-0.04721
11.0539	-0.13716		11.0113	-0.00398		11.0641	-0.04699
11.062	-0.13708		11.0191	-0.00362		11.0722	-0.04706
11.0701	-0.13754		11.0275	-0.00411		11.0806	-0.0472
11.0782	-0.13746		11.0356	-0.00375		11.0887	-0.04624
11.0863	-0.1381		11.0434	-0.00387		11.0968	-0.04666
11.0947	-0.13791		11.0518	-0.00349		11.1049	-0.04723
11.1028	-0.13783		11.0599	-0.00425		11.113	-0.04712
11.1109	-0.1379		11.068	-0.00367		11.1211	-0.04721
11.1193	-0.13745		11.0758	-0.00413		11.1295	-0.04678
11.1277	-0.13844		11.0842	-0.00423		11.1376	-0.04705
11.1358	-0.13862		11.0923	-0.0042		11.1457	-0.04758
11.1439	-0.13809		11.1004	-0.00445		11.1538	-0.04735
11.152	-0.13839		11.1085	-0.0042		11.1619	-0.04758
11.1604	-0.13884		11.1166	-0.00403		11.17	-0.04735
11.1688	-0.13879		11.1247	-0.00436		11.1781	-0.04708
11.1769	-0.1393		11.1328	-0.00405		11.1865	-0.04731
11.185	-0.13921		11.1409	-0.00407		11.1946	-0.04705
11.1931	-0.13933		11.149	-0.00331		11.2027	-0.04794
11.2012	-0.13966		11.1571	-0.00356		11.2108	-0.04704
11.2093	-0.13996		11.1652	-0.00378		11.2189	-0.04726
11.2174	-0.13945		11.1733	-0.00333		11.2273	-0.04751
11.2258	-0.1396		11.1814	-0.0038		11.2351	-0.04709
11.2339	-0.13961		11.1895	-0.00433		11.2435	-0.0478
11.242	-0.13958		11.1976	-0.00422		11.2516	-0.04707
11.2501	-0.14011		11.2057	-0.00374		11.2597	-0.04709
11.2582	-0.13949		11.2138	-0.00413		11.2678	-0.04751
11.2666	-0.1397		11.2219	-0.00399		11.2759	-0.04761
11.2747	-0.14019		11.2296	-0.004		11.2844	-0.04798
11.2829	-0.1401		11.2381	-0.0035		11.2925	-0.048
11.291	-0.14059		11.2462	-0.00424		11.3006	-0.04755
11.2994	-0.14026		11.2543	-0.00413		11.309	-0.04753
11.3072	-0.14038		11.2623	-0.00437		11.3171	-0.04752
11.3156	-0.14052		11.2705	-0.00349		11.3252	-0.04791
11.3234	-0.14058		11.2783	-0.00375		11.3333	-0.04823
11.3318	-0.14104		11.2867	-0.00314		11.3414	-0.04786
11.3402	-0.14159		11.2948	-0.00338		11.3495	-0.04666
11.348	-0.14154		11.3029	-0.00351		11.3578	-0.04776
11.3564	-0.14105		11.311	-0.00387		11.3659	-0.04836
11.3644	-0.14123		11.3188	-0.00403		11.374	-0.04781
11.3725	-0.14123		11.3272	-0.00436		11.3821	-0.04805
11.381	-0.14149		11.335	-0.00389		11.3902	-0.048
11.389	-0.14181		11.3431	-0.004		11.3983	-0.04768
11.3971	-0.14164		11.3515	-0.00401		11.4067	-0.04868
11.4052	-0.14244		11.3593	-0.00387		11.4149	-0.04854
11.4134	-0.14266		11.3674	-0.00387		11.423	-0.04807
11.4215	-0.14198		11.3755	-0.00449		11.4311	-0.04846
11.4296	-0.14243		11.3836	-0.00424		11.4395	-0.04793
11.438	-0.14216		11.3917	-0.004		11.4476	-0.04838
11.446	-0.14261		11.3998	-0.00385		11.4557	-0.04921
11.4542	-0.14288		11.4078	-0.00397		11.4637	-0.05006
11.4622	-0.1425		11.416	-0.00463		11.4718	-0.04858
11.4703	-0.14267		11.4241	-0.00451		11.48	-0.04838
11.4787	-0.14276		11.4322	-0.00377		11.4883	-0.04797
11.4868	-0.14273		11.4403	-0.004		11.4961	-0.04787
11.4949	-0.14317		11.4484	-0.00437		11.5042	-0.04872
11.503	-0.14319		11.4565	-0.00375		11.5126	-0.04842
11.5111	-0.14345		11.4646	-0.00348		11.5207	-0.04799
11.5192	-0.14357		11.4727	-0.00425		11.5288	-0.0484
11.5273	-0.14347		11.4808	-0.00492		11.5372	-0.04883
11.5354	-0.14322		11.4889	-0.00377		11.545	-0.04834
11.5439	-0.14335		11.497	-0.00399		11.5534	-0.04873
11.5519	-0.14393		11.5051	-0.00325		11.5615	-0.04973
11.56	-0.14381		11.5132	-0.00393		11.5696	-0.04864
11.5681	-0.14376		11.5213	-0.00342		11.5777	-0.04956
11.5762	-0.14459		11.5294	-0.00378		11.5858	-0.049
11.5846	-0.14382		11.5374	-0.00414		11.5942	-0.04913
11.5924	-0.14466		11.5456	-0.00391		11.6023	-0.04916
11.6008	-0.14435		11.5537	-0.0041		11.6104	-0.04903
11.6089	-0.14514		11.5618	-0.00399		11.6188	-0.04904
11.617	-0.14482		11.5699	-0.00408		11.6269	-0.04938
11.6254	-0.1446		11.578	-0.00448		11.635	-0.04946
11.6335	-0.14489		11.5861	-0.00367		11.6431	-0.04897
11.6416	-0.14513		11.5941	-0.00442		11.6512	-0.04907
11.6497	-0.14463		11.6023	-0.00443		11.6593	-0.04871
11.6581	-0.14584		11.6104	-0.00417		11.6674	-0.04939
11.6659	-0.14569		11.6184	-0.00377		11.6758	-0.04928
11.6743	-0.14595		11.6266	-0.00405		11.6839	-0.04922
11.6825	-0.14529		11.6347	-0.00387		11.692	-0.04976
11.6905	-0.14543		11.6427	-0.00385		11.7001	-0.04936
11.6986	-0.14554		11.6509	-0.00438		11.7082	-0.04958
11.7067	-0.14558		11.6589	-0.00435		11.7166	-0.04944
11.7148	-0.14661		11.667	-0.004		11.7247	-0.04974
11.7232	-0.14634		11.6752	-0.00436		11.7328	-0.04921
11.7313	-0.14639		11.6833	-0.00394		11.7412	-0.04912
11.7394	-0.14633		11.6914	-0.00362		11.749	-0.0493
11.7475	-0.14599		11.6995	-0.00397		11.7571	-0.04939
11.7556	-0.14605		11.7076	-0.00429		11.7655	-0.04948
11.7637	-0.14611		11.7156	-0.004		11.7736	-0.04956
11.7721	-0.14687		11.7238	-0.0043		11.7817	-0.04988
11.7802	-0.14711		11.7318	-0.00412		11.7898	-0.04979
11.7883	-0.14736		11.7399	-0.00435		11.7982	-0.04957
11.7964	-0.14664		11.748	-0.004		11.8061	-0.04974
11.8046	-0.14725		11.7561	-0.0038		11.8144	-0.04947
11.813	-0.14715		11.7642	-0.00408		11.8222	-0.05041
11.8211	-0.14756		11.7723	-0.00454		11.8306	-0.05063
11.8292	-0.14755		11.7804	-0.00348		11.8387	-0.04973
11.8373	-0.14797		11.7885	-0.00422		11.8471	-0.04952
11.8457	-0.14728		11.7966	-0.00378		11.8552	-0.04915
11.8538	-0.14732		11.8048	-0.00412		11.863	-0.0506
11.8619	-0.14743		11.8132	-0.00443		11.8714	-0.05016
11.8699	-0.14813		11.8213	-0.00422		11.8795	-0.04982
11.878	-0.14807		11.8294	-0.0043		11.8876	-0.05035
11.8862	-0.14831		11.8375	-0.00437		11.896	-0.04983
11.8945	-0.1482		11.8456	-0.00396		11.9038	-0.0506
11.9023	-0.14808		11.8537	-0.0035		11.9122	-0.05104
11.9108	-0.14828		11.8618	-0.00364		11.9203	-0.05017
11.9188	-0.14854		11.8698	-0.00403		11.9284	-0.05035
11.9269	-0.14863		11.878	-0.00452		11.9365	-0.0502
11.9351	-0.14914		11.8857	-0.00369		11.9449	-0.05052
11.9432	-0.14927		11.8941	-0.00394		11.953	-0.04967
11.9516	-0.14894		11.9023	-0.00415		11.9611	-0.05077
11.9597	-0.14877		11.9103	-0.00398		11.9692	-0.05029
11.9678	-0.14923		11.9184	-0.00368		11.9773	-0.05062
11.9762	-0.14907		11.9265	-0.00402		11.9854	-0.05083
11.9843	-0.15027		11.9346	-0.00359		11.9938	-0.05052
11.9924	-0.15042		11.9428	-0.00451		12.0019	-0.05063
12.0005	-0.14968		11.9509	-0.00448		12.01	-0.05038
12.0085	-0.14964		11.959	-0.00454		12.0181	-0.0507
12.0167	-0.14986		11.9671	-0.00389		12.0265	-0.04976
12.0247	-0.1497		11.9752	-0.00425		12.0346	-0.05077
12.0331	-0.14964		11.9833	-0.00397		12.0427	-0.05052
12.0412	-0.15038		11.9914	-0.00464		12.0508	-0.05073
12.0493	-0.14996		11.9994	-0.00385		12.0589	-0.05114
12.0574	-0.15036		12.0076	-0.00459		12.0673	-0.05097
12.0658	-0.15038		12.0156	-0.00366		12.0751	-0.05111
12.0739	-0.15022		12.024	-0.00383		12.0835	-0.05087
12.082	-0.15061		12.0318	-0.00418		12.0916	-0.05086
12.0901	-0.15045		12.0399	-0.00427		12.0997	-0.05103
12.0982	-0.15112		12.048	-0.00403		12.1078	-0.05174
12.1063	-0.15083		12.0564	-0.0045		12.1161	-0.05082
12.1144	-0.151		12.0642	-0.00405		12.1242	-0.05073
12.1228	-0.15111		12.0723	-0.00402		12.1323	-0.0511
12.1309	-0.15172		12.0804	-0.00395		12.1404	-0.05084
12.1387	-0.15077		12.0885	-0.00386		12.1485	-0.0506
12.1471	-0.15104		12.0966	-0.00455		12.1569	-0.05139
12.1552	-0.15201		12.1047	-0.0047		12.165	-0.05163
12.1633	-0.15184		12.1128	-0.00435		12.1731	-0.05246
12.1717	-0.15213		12.1209	-0.00437		12.1812	-0.05146
12.1798	-0.15224		12.129	-0.00415		12.1893	-0.05163
12.1879	-0.15192		12.1371	-0.00432		12.1975	-0.05136
12.1963	-0.15208		12.1452	-0.0037		12.2059	-0.05063
12.2044	-0.15213		12.1533	-0.00422		12.214	-0.0507
12.2125	-0.15219		12.1614	-0.0045		12.2221	-0.05121
12.2206	-0.15276		12.1698	-0.00375		12.2305	-0.05143
12.2287	-0.1529		12.1776	-0.00425		12.2383	-0.05149
12.2368	-0.15245		12.1857	-0.00435		12.2467	-0.05139
12.2452	-0.15269		12.1938	-0.00385		12.2548	-0.05207
12.2533	-0.15293		12.2019	-0.0045		12.2629	-0.05114
12.2614	-0.15299		12.21	-0.0043		12.271	-0.05211
12.2695	-0.15234		12.2181	-0.00466		12.2791	-0.05215
12.2776	-0.1534		12.2262	-0.00389		12.2874	-0.05142
12.286	-0.15335		12.2343	-0.00447		12.2955	-0.05249
12.2941	-0.15379		12.2424	-0.00443		12.3036	-0.05211
12.3019	-0.15323		12.2505	-0.00375		12.3117	-0.05136
12.3103	-0.15325		12.2586	-0.0039		12.3198	-0.052
12.3184	-0.15392		12.2667	-0.00442		12.3279	-0.05234
12.3265	-0.15432		12.2748	-0.00403		12.3361	-0.05203
12.3347	-0.15416		12.2829	-0.0043		12.3445	-0.05214
12.3431	-0.15425		12.291	-0.0047		12.3526	-0.05189
12.3512	-0.15439		12.2991	-0.0043		12.3607	-0.05167
12.3593	-0.15443		12.3069	-0.00388		12.3688	-0.05221
12.3674	-0.15456		12.3149	-0.00407		12.3769	-0.05208
12.3758	-0.15456		12.3233	-0.0045		12.3853	-0.05163
12.3839	-0.15499		12.3312	-0.00453		12.3934	-0.05221
12.392	-0.15503		12.3396	-0.0043		12.4015	-0.05196
12.4001	-0.15482		12.3477	-0.00462		12.4096	-0.05126
12.4085	-0.15515		12.3558	-0.0043		12.4177	-0.05243
12.4166	-0.15516		12.3639	-0.00462		12.4261	-0.05291
12.4247	-0.15488		12.372	-0.00438		12.4339	-0.05196
12.4328	-0.15535		12.3801	-0.00387		12.4423	-0.0526
12.4408	-0.15547		12.3882	-0.00458		12.4504	-0.05301
12.4489	-0.15547		12.3963	-0.00415		12.4584	-0.05253
12.457	-0.15582		12.4044	-0.00372		12.4666	-0.05232
12.4652	-0.15551		12.4125	-0.00421		12.4747	-0.0505
12.4736	-0.15593		12.4206	-0.00445		12.4831	-0.0526
12.4817	-0.15601		12.4287	-0.00446		12.4912	-0.05286
12.4897	-0.15641		12.4368	-0.00441		12.4993	-0.05257
12.4978	-0.15624		12.4449	-0.0045		12.5074	-0.05281
12.5059	-0.15629		12.453	-0.0041		12.5155	-0.05224
12.514	-0.15636		12.4611	-0.00462		12.5238	-0.0522
12.5221	-0.15613		12.4692	-0.00412		12.532	-0.05273
12.5303	-0.1561		12.4773	-0.00425		12.5401	-0.05235
12.5387	-0.15656		12.4854	-0.00479		12.5482	-0.05354
12.5467	-0.15698		12.4935	-0.00438		12.5563	-0.05282
12.5549	-0.1571		12.5016	-0.00415		12.5643	-0.05244
12.5633	-0.15704		12.5097	-0.00345		12.5725	-0.053
12.5714	-0.15672		12.5178	-0.00483		12.5806	-0.0526
12.5794	-0.15767		12.5259	-0.00474		12.5886	-0.05309
12.5875	-0.15723		12.534	-0.00472		12.597	-0.05282
12.5956	-0.15789		12.5421	-0.00424		12.6051	-0.05337
12.604	-0.15794		12.5502	-0.004		12.6132	-0.05336
12.6121	-0.15766		12.5583	-0.00472		12.6216	-0.05297
12.6203	-0.15753		12.5664	-0.00484		12.6297	-0.05273
12.6283	-0.15773		12.5745	-0.00425		12.6378	-0.05348
12.6367	-0.15789		12.5826	-0.00472		12.6459	-0.05211
12.6448	-0.15825		12.5904	-0.00428		12.654	-0.05331
12.6529	-0.15859		12.5988	-0.00382		12.6621	-0.05355
12.6613	-0.15863		12.6066	-0.00448		12.6705	-0.05331
12.6694	-0.15879		12.615	-0.00385		12.6786	-0.05321
12.6775	-0.15861		12.6231	-0.00475		12.6867	-0.05329
12.6856	-0.15853		12.6312	-0.00475		12.6948	-0.05319
12.694	-0.15968		12.6393	-0.00402		12.7032	-0.05335
12.7021	-0.15936		12.6474	-0.00389		12.7113	-0.05339
12.7099	-0.15878		12.6552	-0.00433		12.7194	-0.05409
12.7183	-0.15904		12.6636	-0.00454		12.7276	-0.05354
12.7264	-0.15918		12.6717	-0.00398		12.7357	-0.0537
12.7346	-0.15882		12.6798	-0.00508		12.7441	-0.05377
12.7426	-0.15886		12.6876	-0.00481		12.7522	-0.05333
12.7507	-0.15983		12.696	-0.00473		12.7603	-0.05351
12.7591	-0.15964		12.7041	-0.00402		12.7683	-0.05378
12.7672	-0.16004		12.7122	-0.0041		12.7765	-0.05447
12.7753	-0.15971		12.72	-0.00441		12.7845	-0.05297
12.7834	-0.15972		12.7284	-0.00437		12.7927	-0.05407
12.7915	-0.15988		12.7362	-0.00393		12.801	-0.05426
12.7996	-0.16053		12.7446	-0.00475		12.8091	-0.05399
12.8077	-0.16037		12.7524	-0.00497		12.8172	-0.05353
12.8161	-0.16075		12.7605	-0.00421		12.8253	-0.05428
12.8242	-0.16064		12.7686	-0.00478		12.8334	-0.05427
12.8323	-0.1608		12.7767	-0.00453		12.8415	-0.05466
12.8404	-0.16027		12.7848	-0.00416		12.8496	-0.05449
12.8485	-0.16019		12.7929	-0.00422		12.8581	-0.05428
12.857	-0.16048		12.801	-0.00474		12.8662	-0.05366
12.8651	-0.16092		12.8091	-0.00488		12.8743	-0.05397
12.8732	-0.16133		12.8172	-0.00459		12.8824	-0.05452
12.8813	-0.16111		12.8253	-0.004		12.8905	-0.05445
12.8894	-0.16055		12.8337	-0.00418		12.8986	-0.054
12.8975	-0.16128		12.8415	-0.00459		12.907	-0.05424
12.9059	-0.16155		12.8496	-0.00522		12.9151	-0.05441
12.914	-0.16169		12.8581	-0.0046		12.9232	-0.05484
12.9221	-0.16189		12.8659	-0.00466		12.9313	-0.05389
12.9301	-0.1615		12.874	-0.00431		12.9394	-0.05454
12.9385	-0.16118		12.8824	-0.00455		12.9475	-0.05478
12.9463	-0.16154		12.8902	-0.00434		12.9556	-0.05412
12.9544	-0.16153		12.8986	-0.00425		12.964	-0.05379
12.9628	-0.16218		12.9067	-0.00409		12.9721	-0.05401
12.9709	-0.16268		12.9148	-0.0046		12.9805	-0.05483
12.979	-0.16321		12.9229	-0.00422		12.9886	-0.05498
12.9872	-0.16287		12.931	-0.0047		12.9964	-0.05437
12.9953	-0.16227		12.9391	-0.00457		13.0048	-0.05446
13.0037	-0.16278		12.9472	-0.00412		13.0127	-0.05469
13.0118	-0.16295		12.9553	-0.00516		13.021	-0.0553
13.0199	-0.16327		12.9634	-0.00437		13.0291	-0.05443
13.028	-0.16335		12.9715	-0.00503		13.0372	-0.05473
13.0361	-0.16331		12.9795	-0.0045		13.0453	-0.05492
13.0442	-0.16338		12.9877	-0.00444		13.0537	-0.05461
13.0526	-0.16335		12.9958	-0.00501		13.0618	-0.05512
13.0607	-0.16306		13.0039	-0.00438		13.0699	-0.05494
13.0688	-0.16311		13.012	-0.00422		13.078	-0.0543
13.0772	-0.16433		13.0201	-0.00448		13.0861	-0.05504
13.0853	-0.16405		13.0282	-0.00431		13.0942	-0.05552
13.0934	-0.16378		13.0363	-0.00485		13.1026	-0.05556
13.1015	-0.16408		13.0444	-0.00475		13.1104	-0.05454
13.1096	-0.1636		13.0528	-0.00438		13.1188	-0.05527
13.1177	-0.16429		13.0606	-0.00457		13.1269	-0.05488
13.1261	-0.16455		13.0687	-0.00469		13.135	-0.05477
13.1342	-0.16463		13.0768	-0.00469		13.1434	-0.0547
13.1423	-0.16486		13.0849	-0.00422		13.1515	-0.05609
13.1504	-0.16507		13.093	-0.00487		13.1596	-0.0557
13.1588	-0.16474		13.1011	-0.00457		13.1677	-0.05565
13.1669	-0.1648		13.1091	-0.00423		13.1758	-0.05484
13.175	-0.16467		13.1173	-0.00469		13.1839	-0.05522
13.1831	-0.16467		13.1254	-0.00501		13.192	-0.05534
13.1912	-0.16453		13.1335	-0.00456		13.2001	-0.05493
13.1993	-0.16529		13.1413	-0.00432		13.2085	-0.05513
13.2077	-0.16488		13.1497	-0.00475		13.2166	-0.05641
13.2158	-0.16534		13.1575	-0.005		13.2247	-0.05564
13.2242	-0.16584		13.1656	-0.00491		13.2328	-0.05597
13.2323	-0.1661		13.1737	-0.0045		13.2409	-0.05595
13.2404	-0.16626		13.1818	-0.00427		13.2493	-0.05555
13.2485	-0.16543		13.1899	-0.00468		13.2574	-0.05552
13.2569	-0.16581		13.198	-0.0053		13.2655	-0.0555
13.2647	-0.16665		13.206	-0.00505		13.2736	-0.0559
13.2728	-0.16649		13.2144	-0.0042		13.282	-0.05526
13.2812	-0.16671		13.2223	-0.00511		13.2901	-0.05564
13.2893	-0.1667		13.2304	-0.00464		13.2982	-0.05602
13.2974	-0.16671		13.2387	-0.00441		13.3063	-0.05584
13.3055	-0.16677		13.2469	-0.00497		13.3147	-0.05594
13.3136	-0.16668		13.255	-0.00456		13.3228	-0.05608
13.3217	-0.16724		13.2631	-0.00472		13.3309	-0.05595
13.3298	-0.16684		13.2712	-0.0051		13.339	-0.0561
13.3382	-0.16757		13.2793	-0.0038		13.3471	-0.0564
13.346	-0.16744		13.2874	-0.00475		13.3552	-0.05621
13.3544	-0.16742		13.2955	-0.00475		13.3633	-0.05549
13.3625	-0.16715		13.3033	-0.00448		13.3714	-0.05611
13.3706	-0.16727		13.3117	-0.00522		13.3799	-0.05638
13.3787	-0.16787		13.3198	-0.00485		13.388	-0.05591
13.3872	-0.16772		13.3276	-0.00481		13.396	-0.05604
13.3953	-0.16784		13.3357	-0.00511		13.4041	-0.05572
13.4033	-0.16807		13.3441	-0.0042		13.4123	-0.05575
13.4115	-0.16848		13.3519	-0.0045		13.4203	-0.05611
13.4195	-0.16859		13.3603	-0.0047		13.4288	-0.0565
13.4277	-0.16881		13.3684	-0.00447		13.4368	-0.05582
13.4358	-0.16877		13.3762	-0.00492		13.445	-0.05619
13.4442	-0.16919		13.3846	-0.00487		13.453	-0.05575
13.4522	-0.16851		13.3927	-0.00487		13.4611	-0.05621
13.4604	-0.1687		13.4008	-0.00479		13.4692	-0.05602
13.4688	-0.16904		13.4089	-0.0046		13.4773	-0.0568
13.4769	-0.16932		13.417	-0.005		13.4857	-0.05612
13.4849	-0.16892		13.4251	-0.00501		13.4938	-0.05645
13.493	-0.16892		13.4329	-0.00427		13.5019	-0.05678
13.5011	-0.16937		13.441	-0.0049		13.5104	-0.05655
13.5095	-0.16922		13.4491	-0.00459		13.5185	-0.05644
13.5177	-0.16975		13.4572	-0.004		13.5266	-0.05628
13.5258	-0.17009		13.4653	-0.00429		13.535	-0.05662
13.5339	-0.16952		13.4734	-0.00455		13.5428	-0.05718
13.5423	-0.16986		13.4818	-0.0041		13.5512	-0.05664
13.5504	-0.16997		13.4896	-0.00462		13.5593	-0.05771
13.5585	-0.16934		13.4977	-0.00541		13.5674	-0.05686
13.5666	-0.16991		13.5061	-0.00524		13.5755	-0.05688
13.5747	-0.17002		13.514	-0.0045		13.5836	-0.05694
13.5828	-0.17066		13.5221	-0.00404		13.5917	-0.05742
13.5908	-0.17042		13.5302	-0.00449		13.6001	-0.058
13.5992	-0.17056		13.5386	-0.00475		13.6079	-0.05725
13.6074	-0.17094		13.5464	-0.00471		13.6163	-0.05732
13.6155	-0.17083		13.5547	-0.00475		13.6244	-0.0567
13.6238	-0.17087		13.5625	-0.00491		13.6325	-0.05645
13.6319	-0.17092		13.5709	-0.00409		13.6406	-0.05729
13.64	-0.17132		13.5787	-0.00496		13.649	-0.05747
13.6482	-0.17127		13.5868	-0.00496		13.6571	-0.0579
13.6563	-0.1713		13.5949	-0.00462		13.6652	-0.05718
13.6644	-0.17117		13.603	-0.00475		13.6733	-0.05712
13.6728	-0.17182		13.6111	-0.00462		13.6814	-0.05688
13.6809	-0.17188		13.6192	-0.00441		13.6895	-0.05707
13.689	-0.17208		13.6273	-0.00483		13.6979	-0.05701
13.6971	-0.1717		13.6354	-0.00433		13.7059	-0.05734
13.7052	-0.17187		13.6435	-0.0045		13.7141	-0.0578
13.7136	-0.17109		13.6513	-0.00483		13.7222	-0.05694
13.7217	-0.17213		13.6597	-0.00484		13.7302	-0.05697
13.7298	-0.17183		13.6678	-0.00529		13.7386	-0.05759
13.7382	-0.17262		13.6759	-0.00517		13.7467	-0.05777
13.746	-0.17276		13.6837	-0.00416		13.7548	-0.05753
13.7544	-0.17246		13.6918	-0.00486		13.7629	-0.05733
13.7625	-0.17255		13.6999	-0.00452		13.771	-0.05765
13.7706	-0.17315		13.708	-0.00491		13.7795	-0.0579
13.7787	-0.17378		13.7161	-0.00494		13.7873	-0.05841
13.7871	-0.17308		13.7242	-0.00488		13.7957	-0.05786
13.7952	-0.17305		13.7323	-0.00483		13.8038	-0.05718
13.8033	-0.17365		13.7404	-0.00462		13.8119	-0.05782
13.8114	-0.17362		13.7485	-0.00422		13.8199	-0.05741
13.8195	-0.17326		13.7566	-0.00505		13.8281	-0.05706
13.8279	-0.1735		13.7647	-0.00517		13.8361	-0.05765
13.836	-0.17359		13.7725	-0.00525		13.8445	-0.05772
13.8441	-0.17378		13.7806	-0.00482		13.8526	-0.05799
13.8522	-0.17445		13.7888	-0.00471		13.8607	-0.05765
13.8606	-0.17409		13.7968	-0.00422		13.8688	-0.0578
13.8687	-0.17422		13.8049	-0.00471		13.8772	-0.0582
13.8768	-0.17407		13.8131	-0.00434		13.8853	-0.05773
13.8849	-0.17387		13.8211	-0.00449		13.8931	-0.05784
13.893	-0.17478		13.8292	-0.00473		13.9015	-0.05738
13.9011	-0.1747		13.8373	-0.00505		13.9097	-0.05807
13.9093	-0.17499		13.8454	-0.00507		13.9178	-0.05828
13.9177	-0.17504		13.8535	-0.0049		13.9262	-0.05797
13.9258	-0.17445		13.8616	-0.00377		13.9343	-0.05847
13.9339	-0.175		13.8697	-0.00545		13.9424	-0.05835
13.9423	-0.17517		13.8778	-0.00482		13.9505	-0.05839
13.9504	-0.1752		13.8859	-0.00466		13.9586	-0.05796
13.9585	-0.17537		13.894	-0.00475		13.9667	-0.0573
13.9666	-0.17517		13.9021	-0.00477		13.9748	-0.05878
13.975	-0.1759		13.9103	-0.00458		13.9832	-0.05852
13.9831	-0.17577		13.9184	-0.00477		13.9913	-0.05803
13.9911	-0.17587		13.9265	-0.00478		13.9994	-0.05845
13.9993	-0.17573		13.9346	-0.00487		14.002	-0.05847
14.0027	-0.17572		13.9427	-0.00466		14.0001	-0.05866
14	-0.1764		13.9508	-0.00464		13.9988	-0.05857
13.9996	-0.17611		13.9589	-0.0045		13.9906	-0.0584
13.9918	-0.17585		13.967	-0.00468		13.9825	-0.05856
13.9838	-0.17608		13.975	-0.00464		13.9745	-0.05832
13.9757	-0.1754		13.9832	-0.00513		13.9664	-0.05821
13.9673	-0.17535		13.9909	-0.0048		13.9583	-0.05813
13.9592	-0.17515		13.9993	-0.00429		13.9502	-0.05825
13.9512	-0.17552		14.002	-0.00503		13.9421	-0.05822
13.9431	-0.17528		14.0001	-0.00438		13.9338	-0.05892
13.935	-0.17441		13.9995	-0.0044		13.9257	-0.0578
13.9266	-0.1743		13.9918	-0.00447		13.9176	-0.05881
13.9185	-0.17498		13.9837	-0.00425		13.9095	-0.05831
13.9104	-0.17442		13.9757	-0.00516		13.9013	-0.05831
13.9019	-0.17426		13.9676	-0.00454		13.8932	-0.05826
13.8938	-0.17428		13.9595	-0.00475		13.8851	-0.0577
13.8854	-0.17456		13.9514	-0.00442		13.8767	-0.05823
13.8773	-0.17403		13.9433	-0.00499		13.8686	-0.05827
13.8692	-0.17433		13.9353	-0.00491		13.8605	-0.05791
13.8612	-0.17389		13.9272	-0.00483		13.8525	-0.0577
13.8531	-0.17481		13.9191	-0.00458		13.8444	-0.05791
13.8447	-0.1738		13.911	-0.0045		13.8363	-0.0574
13.8366	-0.1737		13.9028	-0.00517		13.8282	-0.05779
13.8285	-0.17373		13.895	-0.00475		13.8201	-0.05724
13.8204	-0.17311		13.8866	-0.00499		13.8117	-0.05758
13.8123	-0.17391		13.8785	-0.00483		13.8036	-0.05713
13.8039	-0.17354		13.8704	-0.00496		13.7958	-0.05776
13.7961	-0.17311		13.8626	-0.00456		13.7874	-0.05814
13.7877	-0.1731		13.8543	-0.00418		13.7793	-0.05819
13.7796	-0.1738		13.8461	-0.00503		13.7712	-0.05782
13.7715	-0.17241		13.8384	-0.00506		13.7631	-0.05797
13.7634	-0.17229		13.8303	-0.00506		13.755	-0.05759
13.7553	-0.17232		13.8222	-0.00495		13.7466	-0.05789
13.7472	-0.17251		13.8141	-0.00515		13.7385	-0.05783
13.7391	-0.1727		13.806	-0.00465		13.7304	-0.05717
13.7307	-0.17285		13.7979	-0.00466		13.7223	-0.05756
13.7226	-0.172		13.7898	-0.00462		13.7142	-0.05759
13.7145	-0.17169		13.7817	-0.00434		13.7061	-0.0574
13.7064	-0.17126		13.7733	-0.00475		13.6977	-0.05737
13.698	-0.17162		13.7654	-0.00478		13.6893	-0.0573
13.6899	-0.17166		13.7574	-0.00491		13.6812	-0.05721
13.6818	-0.17243		13.7493	-0.00456		13.6731	-0.05762
13.6737	-0.172		13.7412	-0.0043		13.665	-0.05713
13.6656	-0.17116		13.7331	-0.00472		13.6569	-0.05718
13.6572	-0.17089		13.725	-0.00488		13.6488	-0.0569
13.6492	-0.17133		13.7169	-0.00487		13.6407	-0.05736
13.6407	-0.171		13.7088	-0.00469		13.6326	-0.05683
13.6326	-0.17143		13.7007	-0.00434		13.6245	-0.05734
13.6245	-0.1712		13.6926	-0.00478		13.6161	-0.05734
13.6165	-0.17084		13.6845	-0.00432		13.6081	-0.05714
13.6083	-0.17099		13.6764	-0.00494		13.6	-0.0572
13.6003	-0.17063		13.6683	-0.00531		13.5919	-0.05744
13.5922	-0.17034		13.6602	-0.00513		13.5835	-0.05715
13.5838	-0.1705		13.6521	-0.00434		13.5754	-0.05691
13.5757	-0.17037		13.6441	-0.00503		13.5673	-0.05647
13.5673	-0.16971		13.6359	-0.00459		13.5592	-0.05656
13.5595	-0.16948		13.6281	-0.0043		13.5511	-0.05668
13.5511	-0.16931		13.6197	-0.00437		13.5427	-0.05606
13.543	-0.16954		13.6116	-0.00413		13.5349	-0.05653
13.5349	-0.16958		13.6035	-0.00462		13.5268	-0.05708
13.5268	-0.16963		13.5954	-0.00443		13.5187	-0.05681
13.5187	-0.16988		13.5874	-0.00497		13.5103	-0.05673
13.5106	-0.1693		13.5793	-0.00447		13.5022	-0.0566
13.5022	-0.16928		13.5712	-0.00484		13.4941	-0.05651
13.4941	-0.16908		13.5631	-0.00443		13.486	-0.05723
13.4857	-0.16901		13.555	-0.00462		13.4776	-0.05661
13.4779	-0.16916		13.5469	-0.00472		13.4695	-0.0566
13.4695	-0.1691		13.5388	-0.00487		13.4614	-0.05642
13.4614	-0.16835		13.5307	-0.00528		13.4533	-0.05686
13.4533	-0.1687		13.5226	-0.00469		13.4449	-0.05658
13.4452	-0.1693		13.5148	-0.00413		13.4368	-0.05555
13.4368	-0.16833		13.5067	-0.00467		13.4287	-0.05641
13.4287	-0.16893		13.4983	-0.00493		13.4206	-0.05658
13.4206	-0.16889		13.4901	-0.00487		13.4122	-0.05611
13.4125	-0.1683		13.4821	-0.00474		13.4044	-0.05627
13.4044	-0.16825		13.474	-0.00482		13.396	-0.05623
13.3963	-0.16801		13.4659	-0.00515		13.3879	-0.0561
13.388	-0.16835		13.4578	-0.0045		13.3798	-0.05592
13.3798	-0.16777		13.45	-0.00473		13.3717	-0.05611
13.3714	-0.1672		13.4416	-0.00473		13.3636	-0.05576
13.3636	-0.16736		13.4338	-0.00496		13.3552	-0.05629
13.3552	-0.16789		13.4254	-0.00491		13.3474	-0.05643
13.3471	-0.16734		13.4173	-0.00525		13.339	-0.05611
13.339	-0.16726		13.4092	-0.00435		13.3312	-0.05609
13.3306	-0.16715		13.4011	-0.00456		13.3228	-0.05623
13.3225	-0.16711		13.393	-0.00425		13.3147	-0.05559
13.3144	-0.1667		13.3852	-0.0045		13.3066	-0.05591
13.3063	-0.16657		13.3771	-0.00419		13.2982	-0.05482
13.2982	-0.16667		13.369	-0.00511		13.2904	-0.05552
13.2898	-0.1666		13.3609	-0.00472		13.2821	-0.05548
13.2818	-0.16651		13.3525	-0.00475		13.2739	-0.05555
13.2737	-0.16639		13.3447	-0.0041		13.2659	-0.05556
13.2653	-0.1664		13.3366	-0.00507		13.2578	-0.05553
13.2575	-0.16597		13.3285	-0.00497		13.2497	-0.05576
13.2491	-0.16636		13.3204	-0.00486		13.2412	-0.05588
13.2409	-0.16618		13.3123	-0.00549		13.2331	-0.05522
13.2328	-0.16601		13.3042	-0.00479		13.225	-0.05547
13.2248	-0.16559		13.2961	-0.00438		13.2169	-0.0558
13.2164	-0.16532		13.288	-0.00438		13.2085	-0.05588
13.2083	-0.16506		13.2796	-0.00404		13.2005	-0.05497
13.2002	-0.16549		13.2715	-0.0046		13.1923	-0.05535
13.1921	-0.16485		13.2634	-0.0051		13.1843	-0.05533
13.184	-0.16518		13.2553	-0.00491		13.1762	-0.05512
13.1756	-0.16479		13.2472	-0.00473		13.1681	-0.05551
13.1675	-0.16454		13.2391	-0.00427		13.16	-0.05528
13.1594	-0.16494		13.231	-0.00418		13.1516	-0.05526
13.1513	-0.16459		13.2232	-0.00507		13.1435	-0.05473
13.1432	-0.16486		13.2148	-0.00427		13.1354	-0.05515
13.1348	-0.16493		13.2067	-0.00448		13.1273	-0.05508
13.1267	-0.16453		13.1986	-0.00546		13.1192	-0.05467
13.1186	-0.16399		13.1908	-0.00497		13.1111	-0.05502
13.1105	-0.16363		13.1824	-0.00444		13.103	-0.05495
13.1021	-0.16425		13.1746	-0.0045		13.0946	-0.05534
13.0943	-0.16392		13.1665	-0.00492		13.0868	-0.0548
13.0859	-0.16379		13.1581	-0.00434		13.0784	-0.05469
13.0778	-0.16412		13.1501	-0.00462		13.0703	-0.05496
13.0697	-0.16353		13.1423	-0.00465		13.0622	-0.05511
13.0613	-0.16323		13.1339	-0.00454		13.0541	-0.05523
13.0532	-0.16343		13.1261	-0.00482		13.046	-0.05453
13.0451	-0.16306		13.1177	-0.00509		13.0379	-0.05447
13.037	-0.16304		13.1099	-0.00385		13.0298	-0.05433
13.0286	-0.16332		13.1018	-0.00479		13.0211	-0.05486
13.0206	-0.16313		13.0934	-0.00425		13.013	-0.05492
13.0124	-0.16295		13.0853	-0.00469		13.0049	-0.05471
13.0044	-0.16262		13.0772	-0.00488		12.9969	-0.05577
12.996	-0.16246		13.0691	-0.00458		12.9888	-0.05493
12.9879	-0.16273		13.061	-0.00512		12.9806	-0.05455
12.9797	-0.16232		13.0532	-0.004		12.9722	-0.05407
12.9716	-0.16258		13.0448	-0.00475		12.9638	-0.05414
12.9635	-0.16249		13.0367	-0.00448		12.9557	-0.05466
12.9555	-0.16184		13.0286	-0.00429		12.9476	-0.05456
12.9471	-0.1614		13.0205	-0.00482		12.9395	-0.05431
12.939	-0.16178		13.0124	-0.00448		12.9314	-0.05432
12.9309	-0.16191		13.0044	-0.00442		12.9233	-0.05419
12.9228	-0.1618		12.9962	-0.00505		12.9149	-0.05436
12.9144	-0.16178		12.9881	-0.00455		12.9069	-0.0537
12.9063	-0.16137		12.9803	-0.00438		12.8985	-0.05424
12.8982	-0.16078		12.9719	-0.00489		12.8904	-0.05465
12.8901	-0.16057		12.9641	-0.0043		12.8823	-0.05422
12.8817	-0.16119		12.956	-0.00521		12.8742	-0.05416
12.8736	-0.16092		12.9479	-0.004		12.8658	-0.05464
12.8655	-0.1615		12.9395	-0.00388		12.858	-0.05419
12.8574	-0.16043		12.9317	-0.00414		12.8495	-0.05447
12.8492	-0.16032		12.9237	-0.00424		12.8414	-0.05424
12.8412	-0.16042		12.9153	-0.00448		12.8333	-0.05447
12.8331	-0.16028		12.9072	-0.00455		12.8252	-0.05372
12.8247	-0.16063		12.8991	-0.00467		12.8168	-0.05347
12.8166	-0.16076		12.8913	-0.00437		12.8087	-0.05298
12.8085	-0.16022		12.8829	-0.00409		12.8006	-0.05405
12.8004	-0.16044		12.8748	-0.00423		12.7926	-0.05362
12.792	-0.1599		12.8667	-0.00414		12.7845	-0.05365
12.7839	-0.15971		12.8586	-0.00499		12.7764	-0.05366
12.7758	-0.15977		12.8507	-0.00522		12.7683	-0.05434
12.7677	-0.15996		12.8423	-0.00461		12.7602	-0.05403
12.7596	-0.15948		12.8345	-0.00401		12.7521	-0.05374
12.7515	-0.15969		12.8262	-0.00375		12.744	-0.05332
12.7431	-0.15864		12.8183	-0.00412		12.7356	-0.05339
12.735	-0.15957		12.8102	-0.00415		12.7275	-0.05382
12.7269	-0.15907		12.8021	-0.00441		12.7193	-0.05351
12.7188	-0.1591		12.7941	-0.00394		12.7112	-0.05344
12.7107	-0.1585		12.786	-0.0045		12.7028	-0.05361
12.7026	-0.15884		12.7776	-0.00438		12.6951	-0.05299
12.6942	-0.15882		12.7698	-0.0045		12.6867	-0.05326
12.6861	-0.1583		12.7617	-0.00389		12.6786	-0.05302
12.678	-0.15836		12.7536	-0.00412		12.6705	-0.05302
12.6696	-0.1583		12.7455	-0.00462		12.6621	-0.05341
12.6615	-0.15786		12.7374	-0.00425		12.654	-0.05256
12.6534	-0.15868		12.7293	-0.00424		12.6459	-0.05302
12.6453	-0.15814		12.7211	-0.00463		12.6378	-0.05344
12.6372	-0.15795		12.713	-0.00413		12.6297	-0.05308
12.6288	-0.15812		12.7049	-0.00412		12.6216	-0.05281
12.6207	-0.15771		12.6968	-0.00425		12.6132	-0.05344
12.6126	-0.15852		12.6888	-0.0045		12.6051	-0.05315
12.6045	-0.1575		12.6807	-0.00499		12.597	-0.05273
12.5965	-0.15758		12.6726	-0.00425		12.5889	-0.05294
12.5884	-0.1573		12.6645	-0.00437		12.5805	-0.05291
12.58	-0.15746		12.6564	-0.00383		12.5724	-0.05296
12.5719	-0.1571		12.6483	-0.00374		12.5644	-0.05275
12.5638	-0.15667		12.6402	-0.00388		12.5563	-0.05332
12.5557	-0.15717		12.6321	-0.00461		12.5482	-0.053
12.5473	-0.15709		12.624	-0.00425		12.5401	-0.05251
12.5392	-0.15673		12.6159	-0.00438		12.5317	-0.05209
12.5311	-0.15691		12.6078	-0.00449		12.5236	-0.05252
12.523	-0.15598		12.5998	-0.00375		12.5155	-0.05234
12.5149	-0.15659		12.5916	-0.00462		12.5074	-0.05274
12.5068	-0.15628		12.5836	-0.00447		12.499	-0.05261
12.4987	-0.15606		12.5755	-0.00438		12.4912	-0.05271
12.4906	-0.15621		12.5674	-0.00473		12.4828	-0.05241
12.4822	-0.15601		12.5593	-0.00482		12.475	-0.05237
12.4741	-0.15576		12.5512	-0.00401		12.4669	-0.05223
12.466	-0.15579		12.5431	-0.0035		12.4585	-0.05281
12.4579	-0.15556		12.5347	-0.00451		12.4501	-0.05252
12.4498	-0.15585		12.5269	-0.00425		12.442	-0.05256
12.4417	-0.15572		12.5188	-0.0045		12.4339	-0.05277
12.4336	-0.1553		12.5107	-0.00342		12.4258	-0.05327
12.4252	-0.15534		12.5026	-0.00475		12.4174	-0.05224
12.4171	-0.15517		12.4945	-0.00403		12.4096	-0.05176
12.409	-0.15518		12.4864	-0.00434		12.4012	-0.05209
12.4009	-0.15162		12.4783	-0.00436		12.3931	-0.05219
12.3928	-0.15465		12.4699	-0.004		12.385	-0.05169
12.3847	-0.15478		12.4618	-0.00462		12.3769	-0.05188
12.3764	-0.1557		12.4537	-0.00437		12.3686	-0.05316
12.3686	-0.15492		12.4456	-0.0045		12.3604	-0.05178
12.3602	-0.15458		12.4375	-0.00425		12.3523	-0.05149
12.3521	-0.15382		12.4297	-0.0043		12.3443	-0.0523
12.344	-0.15484		12.4216	-0.00375		12.3356	-0.05184
12.3359	-0.15404		12.4135	-0.00422		12.3274	-0.05216
12.3277	-0.15389		12.4054	-0.00424		12.3193	-0.05123
12.3196	-0.15425		12.397	-0.00379		12.3112	-0.05178
12.3115	-0.15357		12.3889	-0.00427		12.3028	-0.05258
12.3034	-0.15416		12.3809	-0.00413		12.2947	-0.05189
12.2953	-0.15307		12.3728	-0.00425		12.2866	-0.05196
12.2869	-0.15339		12.3647	-0.0046		12.2785	-0.05174
12.2789	-0.15357		12.3566	-0.00376		12.2704	-0.05197
12.2708	-0.15259		12.3485	-0.00438		12.2621	-0.05163
12.2627	-0.15262		12.3401	-0.00428		12.2539	-0.05153
12.2546	-0.15297		12.3323	-0.00413		12.2459	-0.05092
12.2462	-0.15251		12.3241	-0.00462		12.2378	-0.05166
12.2381	-0.15251		12.316	-0.00401		12.2297	-0.0511
12.23	-0.15211		12.3079	-0.00377		12.2216	-0.05119
12.2219	-0.15278		12.2998	-0.00411		12.2132	-0.05066
12.2135	-0.15236		12.2917	-0.00436		12.2051	-0.05081
12.2054	-0.15169		12.2837	-0.00476		12.1969	-0.05171
12.1973	-0.15174		12.2756	-0.00488		12.1885	-0.05131
12.1892	-0.15172		12.2675	-0.00436		12.1805	-0.05133
12.1811	-0.15259		12.2594	-0.00351		12.1723	-0.05133
12.1727	-0.15246		12.2513	-0.00362		12.1643	-0.05142
12.1646	-0.15223		12.2432	-0.00451		12.1559	-0.05128
12.1565	-0.15157		12.2351	-0.00424		12.1478	-0.05123
12.1484	-0.15148		12.227	-0.00398		12.1397	-0.05134
12.1403	-0.1506		12.2189	-0.0051		12.1316	-0.05111
12.1322	-0.15157		12.2108	-0.00436		12.1235	-0.05115
12.1238	-0.15095		12.2027	-0.0046		12.1151	-0.0512
12.1157	-0.15085		12.1945	-0.00302		12.107	-0.0515
12.1076	-0.15048		12.1865	-0.00437		12.0989	-0.05142
12.0995	-0.15114		12.1784	-0.00387		12.0908	-0.05057
12.0914	-0.15055		12.1703	-0.004		12.0827	-0.05055
12.0833	-0.15036		12.1622	-0.0045		12.0746	-0.0518
12.0752	-0.14962		12.1541	-0.00412		12.0662	-0.0509
12.0671	-0.15062		12.146	-0.00387		12.0581	-0.05073
12.0587	-0.15015		12.1382	-0.00399		12.0501	-0.05092
12.051	-0.15012		12.1298	-0.00398		12.042	-0.05044
12.0426	-0.15057		12.122	-0.0041		12.0339	-0.05091
12.0345	-0.14978		12.1139	-0.00386		12.0258	-0.05059
12.0261	-0.14979		12.1058	-0.00486		12.0177	-0.05091
12.018	-0.14927		12.0974	-0.00438		12.0093	-0.05057
12.0099	-0.14949		12.0896	-0.00328		12.0012	-0.05031
12.0018	-0.14953		12.0815	-0.004		11.9931	-0.05139
11.9934	-0.15028		12.0734	-0.00411		11.9847	-0.05068
11.9856	-0.14986		12.065	-0.00401		11.9766	-0.05065
11.9772	-0.14946		12.0572	-0.00425		11.9685	-0.05
11.9691	-0.14958		12.0488	-0.0045		11.9601	-0.05083
11.961	-0.14849		12.0411	-0.00427		11.952	-0.05034
11.9529	-0.14912		12.033	-0.00424		11.9439	-0.04982
11.9448	-0.14887		12.0249	-0.00398		11.9358	-0.05042
11.9367	-0.14906		12.0168	-0.00348		11.9274	-0.05089
11.9283	-0.14871		12.0087	-0.00446		11.9193	-0.05032
11.9202	-0.14875		12.0006	-0.00412		11.9112	-0.05067
11.9124	-0.14813		11.9925	-0.00448		11.9028	-0.05067
11.904	-0.14844		11.9844	-0.00453		11.8947	-0.05015
11.8959	-0.1482		11.9763	-0.00371		11.8866	-0.05041
11.8875	-0.14835		11.9682	-0.00439		11.8785	-0.04993
11.8794	-0.1483		11.9598	-0.00438		11.8704	-0.05078
11.8713	-0.14837		11.9517	-0.00471		11.862	-0.04934
11.8632	-0.14797		11.9439	-0.00437		11.8539	-0.04953
11.8551	-0.14752		11.9358	-0.00417		11.8458	-0.05039
11.847	-0.14667		11.9277	-0.00436		11.8377	-0.05043
11.8386	-0.14716		11.9196	-0.00427		11.8296	-0.04964
11.8305	-0.14741		11.9115	-0.00425		11.8212	-0.0505
11.8224	-0.14717		11.9034	-0.00412		11.8131	-0.04956
11.8143	-0.14727		11.8953	-0.00416		11.805	-0.04989
11.8062	-0.14737		11.8872	-0.00413		11.7969	-0.0492
11.7981	-0.14737		11.8791	-0.00421		11.7888	-0.05013
11.79	-0.14702		11.871	-0.00428		11.7807	-0.04947
11.7816	-0.14677		11.8629	-0.00364		11.7726	-0.05035
11.7735	-0.14728		11.8549	-0.00405		11.7642	-0.04945
11.7657	-0.14652		11.8467	-0.00422		11.7561	-0.04915
11.7573	-0.14608		11.8386	-0.00397		11.748	-0.05011
11.7489	-0.14572		11.8306	-0.00421		11.7399	-0.0491
11.7411	-0.14607		11.8222	-0.00412		11.7318	-0.04913
11.7327	-0.14624		11.8144	-0.00448		11.7237	-0.04937
11.7246	-0.14604		11.8063	-0.00421		11.7153	-0.04965
11.7165	-0.1462		11.7981	-0.00389		11.7072	-0.04957
11.7084	-0.14583		11.79	-0.00389		11.6991	-0.04954
11.7003	-0.14578		11.7819	-0.00368		11.691	-0.04944
11.6922	-0.14607		11.7738	-0.00384		11.6829	-0.0492
11.6841	-0.14539		11.7657	-0.00387		11.6748	-0.04944
11.676	-0.14573		11.7576	-0.00409		11.6664	-0.04925
11.6676	-0.14581		11.7495	-0.004		11.6583	-0.04903
11.6592	-0.14583		11.7414	-0.00444		11.6502	-0.04883
11.6511	-0.14512		11.733	-0.00351		11.6421	-0.04909
11.6433	-0.14424		11.7252	-0.00404		11.6337	-0.04934
11.6349	-0.14517		11.7171	-0.00416		11.6259	-0.04922
11.6268	-0.14457		11.709	-0.00454		11.6175	-0.04961
11.6187	-0.14468		11.701	-0.00423		11.6094	-0.0489
11.6106	-0.14501		11.6928	-0.00387		11.601	-0.04946
11.6022	-0.145		11.6847	-0.004		11.5929	-0.04925
11.5941	-0.14462		11.6767	-0.00375		11.5848	-0.04876
11.586	-0.14407		11.6685	-0.00394		11.5764	-0.04929
11.5779	-0.1444		11.6604	-0.00411		11.5683	-0.04948
11.5698	-0.14377		11.6523	-0.00423		11.5602	-0.04871
11.5617	-0.14378		11.6442	-0.00438		11.5521	-0.04893
11.5533	-0.14376		11.6361	-0.004		11.5437	-0.04841
11.5452	-0.1438		11.628	-0.00425		11.5359	-0.04916
11.5371	-0.1431		11.6199	-0.00373		11.5278	-0.0481
11.529	-0.14286		11.6119	-0.00412		11.5194	-0.04785
11.5209	-0.14333		11.6037	-0.00385		11.5113	-0.04932
11.5125	-0.14304		11.5957	-0.00443		11.5032	-0.04833
11.5047	-0.14314		11.5876	-0.00378		11.4951	-0.04793
11.4963	-0.14276		11.5795	-0.00418		11.4868	-0.04828
11.4882	-0.14236		11.5714	-0.00448		11.4786	-0.04806
11.4801	-0.1428		11.5636	-0.00408		11.4706	-0.0487
11.472	-0.14278		11.5552	-0.00365		11.4625	-0.04906
11.4639	-0.14217		11.5471	-0.00359		11.4544	-0.04871
11.4558	-0.14268		11.5389	-0.0046		11.446	-0.04799
11.4477	-0.14259		11.5309	-0.00351		11.4379	-0.04858
11.4394	-0.14267		11.5231	-0.00346		11.4298	-0.04843
11.4313	-0.14249		11.515	-0.00383		11.4217	-0.04832
11.4232	-0.14192		11.5069	-0.00367		11.4136	-0.04826
11.4151	-0.14228		11.4985	-0.0035		11.4051	-0.04871
11.4069	-0.14215		11.4907	-0.00383		11.397	-0.04788
11.3985	-0.14213		11.4823	-0.00418		11.3886	-0.0481
11.3904	-0.14184		11.4745	-0.00458		11.3805	-0.04756
11.3823	-0.1412		11.4661	-0.00425		11.3724	-0.04772
11.3742	-0.14128		11.458	-0.00358		11.3643	-0.0485
11.3662	-0.14118		11.4499	-0.00392		11.3563	-0.04804
11.3581	-0.14095		11.4421	-0.00375		11.3482	-0.04826
11.35	-0.14136		11.4337	-0.0035		11.3401	-0.04786
11.3416	-0.14105		11.4256	-0.0045		11.3317	-0.04788
11.3335	-0.14158		11.4175	-0.00431		11.3236	-0.04712
11.3254	-0.14025		11.4093	-0.00393		11.3155	-0.04781
11.3173	-0.14079		11.4013	-0.00444		11.3074	-0.04754
11.3092	-0.14085		11.3932	-0.00375		11.2993	-0.04748
11.3011	-0.14069		11.3851	-0.00325		11.2912	-0.0477
11.293	-0.14043		11.377	-0.0044		11.2831	-0.04776
11.2846	-0.14036		11.3689	-0.00412		11.2749	-0.04794
11.2764	-0.14051		11.3608	-0.0041		11.2665	-0.04825
11.2683	-0.13968		11.3527	-0.00399		11.2584	-0.04729
11.2602	-0.13986		11.3446	-0.00392		11.2503	-0.04739
11.2518	-0.13922		11.3365	-0.00369		11.2422	-0.04738
11.2438	-0.14027		11.3284	-0.00375		11.2338	-0.04709
11.2357	-0.13972		11.3203	-0.00378		11.2257	-0.04764
11.2276	-0.13973		11.3122	-0.00435		11.2176	-0.0476
11.2195	-0.13959		11.3041	-0.00416		11.2095	-0.04725
11.2114	-0.1397		11.296	-0.00371		11.2015	-0.04701
11.2033	-0.1394		11.2879	-0.00346		11.1934	-0.0469
11.1949	-0.13963		11.2798	-0.00383		11.185	-0.04712
11.1868	-0.13928		11.2716	-0.00383		11.1768	-0.04712
11.1787	-0.13844		11.2636	-0.00355		11.1688	-0.04726
11.1703	-0.13899		11.2555	-0.00387		11.1607	-0.04787
11.1622	-0.13878		11.2474	-0.00429		11.1526	-0.04692
11.1541	-0.13895		11.2393	-0.003		11.1441	-0.04754
11.1456	-0.13868		11.2312	-0.00416		11.1363	-0.04698
11.1375	-0.1384		11.2231	-0.00405		11.1279	-0.04665
11.1294	-0.13814		11.215	-0.00391		11.1198	-0.04698
11.1213	-0.13769		11.2069	-0.00367		11.1117	-0.04649
11.1133	-0.13811		11.1988	-0.00441		11.1034	-0.04686
11.1052	-0.13817		11.1907	-0.00386		11.0953	-0.04604
11.0971	-0.1378		11.1826	-0.0038		11.0871	-0.04646
11.0887	-0.13846		11.1745	-0.00328		11.0791	-0.04701
11.0806	-0.1375		11.1664	-0.00396		11.071	-0.04709
11.0725	-0.13735		11.1583	-0.00343		11.0626	-0.04698
11.0641	-0.13756		11.1502	-0.00344		11.0545	-0.0466
11.056	-0.13677		11.142	-0.00419		11.0464	-0.04654
11.0479	-0.13724		11.134	-0.00431		11.038	-0.04751
11.0398	-0.13735		11.1259	-0.00408		11.0302	-0.04703
11.0317	-0.13712		11.1178	-0.00372		11.0221	-0.04648
11.0233	-0.1366		11.1097	-0.00369		11.0137	-0.04756
11.0152	-0.13688		11.1016	-0.0037		11.0056	-0.04709
11.007	-0.1368		11.0935	-0.0037		10.9975	-0.04697
10.999	-0.13688		11.0854	-0.00441		10.9891	-0.04598
10.9909	-0.13731		11.0776	-0.00425		10.981	-0.04668
10.9825	-0.1364		11.0695	-0.00397		10.9729	-0.04512
10.9744	-0.13639		11.0614	-0.004		10.9645	-0.04652
10.9666	-0.13595		11.0533	-0.00345		10.9564	-0.04639
10.9585	-0.13574		11.0449	-0.00371		10.9486	-0.04567
10.9501	-0.13566		11.0368	-0.00325		10.9402	-0.04614
10.942	-0.13609		11.029	-0.00357		10.9321	-0.04617
10.9336	-0.13636		11.0206	-0.00366		10.924	-0.04643
10.9255	-0.1351		11.0125	-0.00391		10.9159	-0.04615
10.9174	-0.1351		11.0044	-0.00398		10.9078	-0.04622
10.909	-0.13527		10.9963	-0.00337		10.8994	-0.04604
10.9009	-0.13596		10.9882	-0.00375		10.8913	-0.04607
10.8928	-0.13534		10.9801	-0.00386		10.8832	-0.04624
10.8847	-0.13522		10.972	-0.00362		10.8751	-0.04688
10.8766	-0.13521		10.9639	-0.0035		10.867	-0.04587
10.8685	-0.13523		10.9558	-0.00413		10.8589	-0.04558
10.8604	-0.13441		10.9477	-0.00362		10.8505	-0.04618
10.8523	-0.13475		10.9397	-0.00355		10.8424	-0.04557
10.8442	-0.13457		10.9316	-0.00366		10.8343	-0.04658
10.8358	-0.1346		10.9238	-0.00355		10.8259	-0.04575
10.8277	-0.13415		10.9154	-0.00367		10.8178	-0.04535
10.8196	-0.13379		10.9073	-0.00392		10.8097	-0.0459
10.8115	-0.13388		10.8992	-0.00416		10.8016	-0.04565
10.8034	-0.13382		10.8911	-0.004		10.7935	-0.04587
10.795	-0.13387		10.8829	-0.00383		10.7854	-0.04578
10.7869	-0.13414		10.8748	-0.00338		10.777	-0.04523
10.7788	-0.13366		10.8667	-0.004		10.7689	-0.04627
10.7707	-0.1335		10.8586	-0.00346		10.7608	-0.04568
10.7623	-0.13327		10.8505	-0.00346		10.7527	-0.0455
10.7541	-0.13372		10.8424	-0.00407		10.7443	-0.04655
10.7461	-0.13329		10.8341	-0.00341		10.7362	-0.04488
10.7379	-0.13306		10.8263	-0.00313		10.7281	-0.04553
10.7298	-0.13316		10.8182	-0.00321		10.72	-0.04561
10.7215	-0.13327		10.8101	-0.00384		10.7119	-0.04515
10.7134	-0.13307		10.8017	-0.00442		10.7038	-0.04548
10.7052	-0.13205		10.7939	-0.00383		10.6957	-0.04495
10.6972	-0.13245		10.7858	-0.00368		10.6876	-0.04564
10.6888	-0.13195		10.7777	-0.00384		10.6792	-0.04554
10.6807	-0.13242		10.7696	-0.00346		10.6711	-0.04527
10.6726	-0.13234		10.7615	-0.00333		10.663	-0.04485
10.6642	-0.13233		10.753	-0.00376		10.6549	-0.04459
10.6564	-0.13225		10.7449	-0.00384		10.6468	-0.04566
10.6483	-0.1321		10.7371	-0.00361		10.6387	-0.0455
10.6399	-0.13211		10.7287	-0.0042		10.6306	-0.0455
10.6318	-0.13133		10.7206	-0.00371		10.6225	-0.0454
10.6237	-0.13189		10.7126	-0.00321		10.6144	-0.04505
10.6156	-0.13203		10.7045	-0.00366		10.6063	-0.04486
10.6075	-0.13118		10.6964	-0.0036		10.5979	-0.04312
10.5994	-0.13103		10.6886	-0.00384		10.5898	-0.04379
10.591	-0.13145		10.6802	-0.00367		10.5814	-0.04521
10.5829	-0.13127		10.6721	-0.00375		10.5733	-0.04446
10.5748	-0.13139		10.664	-0.00413		10.5652	-0.04426
10.5667	-0.13111		10.6562	-0.00369		10.5571	-0.04425
10.5586	-0.13061		10.6478	-0.00337		10.5487	-0.04422
10.5502	-0.13076		10.6397	-0.00346		10.5406	-0.04477
10.5421	-0.13016		10.6316	-0.00329		10.5326	-0.04426
10.534	-0.13034		10.6234	-0.00391		10.5244	-0.04411
10.5259	-0.13019		10.6153	-0.00425		10.5163	-0.04442
10.5178	-0.13071		10.6073	-0.00408		10.5083	-0.04401
10.5097	-0.12994		10.5991	-0.00375		10.5001	-0.04454
10.5013	-0.13007		10.5914	-0.00338		10.4918	-0.04375
10.4932	-0.12935		10.5833	-0.0036		10.4837	-0.04459
10.4851	-0.12988		10.5752	-0.00366		10.4756	-0.04417
10.477	-0.1293		10.5671	-0.00384		10.4675	-0.04387
10.4687	-0.12959		10.5587	-0.0035		10.4591	-0.04434
10.4605	-0.12938		10.5506	-0.00379		10.451	-0.04483
10.4525	-0.12939		10.5425	-0.00313		10.4429	-0.04392
10.4444	-0.12884		10.5344	-0.00375		10.4348	-0.04422
10.4363	-0.12901		10.5263	-0.00325		10.4267	-0.04382
10.4282	-0.12907		10.5185	-0.00383		10.4186	-0.0437
10.4201	-0.12976		10.5101	-0.00358		10.4102	-0.04419
10.4117	-0.12902		10.5023	-0.0037		10.4021	-0.04333
10.4039	-0.12915		10.4939	-0.00371		10.394	-0.04406
10.3955	-0.12887		10.4861	-0.00354		10.3856	-0.04416
10.3874	-0.12872		10.478	-0.00348		10.3775	-0.0443
10.3793	-0.1283		10.4699	-0.00325		10.3694	-0.04363
10.3712	-0.12905		10.4619	-0.00363		10.3613	-0.04417
10.3631	-0.12873		10.4537	-0.0038		10.3532	-0.04414
10.355	-0.12836		10.4453	-0.00392		10.3448	-0.04373
10.3469	-0.12825		10.4376	-0.00364		10.3367	-0.04462
10.3388	-0.12744		10.4291	-0.00357		10.3286	-0.04404
10.3304	-0.12791		10.4213	-0.00328		10.3205	-0.04387
10.3223	-0.12738		10.4129	-0.00362		10.3124	-0.04397
10.3142	-0.12729		10.4051	-0.0033		10.3043	-0.04417
10.3061	-0.12742		10.3967	-0.00392		10.2959	-0.0433
10.298	-0.12748		10.3887	-0.00383		10.2878	-0.04374
10.2896	-0.1269		10.3809	-0.00359		10.28	-0.04327
10.2815	-0.12726		10.3725	-0.00366		10.2719	-0.04329
10.2734	-0.12742		10.3644	-0.00341		10.2635	-0.04309
10.2653	-0.12677		10.3562	-0.00355		10.2554	-0.04448
10.2569	-0.12689		10.3482	-0.0035		10.2473	-0.04383
10.2488	-0.12647		10.34	-0.00396		10.2392	-0.04268
10.2407	-0.12692		10.332	-0.00371		10.2308	-0.04294
10.2326	-0.12607		10.3238	-0.004		10.2227	-0.04299
10.2242	-0.12627		10.3158	-0.00362		10.2146	-0.04328
10.2164	-0.12646		10.3077	-0.0029		10.2065	-0.04348
10.208	-0.12663		10.2996	-0.00295		10.1981	-0.04368
10.1999	-0.12634		10.2914	-0.00335		10.19	-0.04315
10.1918	-0.12631		10.2834	-0.00387		10.1819	-0.04319
10.1837	-0.12631		10.275	-0.00356		10.1738	-0.04318
10.1756	-0.12582		10.2669	-0.00378		10.1657	-0.04316
10.1672	-0.12561		10.2588	-0.00297		10.1576	-0.04313
10.1594	-0.12539		10.2507	-0.00334		10.1492	-0.04291
10.151	-0.12503		10.2429	-0.00345		10.1411	-0.0426
10.1429	-0.12518		10.2348	-0.00325		10.133	-0.04214
10.1348	-0.12568		10.2266	-0.00376		10.1249	-0.04353
10.1267	-0.12535		10.2186	-0.00438		10.1168	-0.04315
10.1187	-0.12541		10.2104	-0.00403		10.1084	-0.04315
10.1102	-0.12505		10.2023	-0.00342		10.1003	-0.04259
10.1025	-0.125		10.1943	-0.00326		10.0922	-0.04309
10.094	-0.12447		10.1859	-0.00316		10.0841	-0.04296
10.0859	-0.12435		10.1781	-0.00368		10.076	-0.0424
10.0778	-0.12448		10.17	-0.00338		10.0679	-0.04236
10.0697	-0.12445		10.1619	-0.00362		10.0595	-0.0431
10.0616	-0.12453		10.1538	-0.00383		10.0514	-0.04242
10.0535	-0.12421		10.1457	-0.00359		10.0433	-0.04272
10.0454	-0.12378		10.1376	-0.00338		10.0352	-0.04202
10.0373	-0.12409		10.1295	-0.00338		10.0268	-0.04189
10.0289	-0.1246		10.1211	-0.00356		10.0187	-0.04212
10.0208	-0.12391		10.1133	-0.00379		10.0106	-0.04259
10.0124	-0.12413		10.1049	-0.00363		10.0027	-0.04242
10.0043	-0.12379		10.0968	-0.00375		10	-0.04271
10	-0.12407		10.0887	-0.00354		10.0001	-0.04263
10.0001	-0.12396		10.0809	-0.00363		9.99344	-0.04289
9.99419	-0.12391		10.0728	-0.00362		9.98284	-0.041
9.98361	-0.12338		10.0647	-0.00346		9.97183	-0.04273
9.973	-0.12306		10.0566	-0.00358		9.96119	-0.04247
9.96236	-0.1232		10.0482	-0.00346		9.9506	-0.04208
9.95173	-0.12266		10.0401	-0.00343		9.93997	-0.04188
9.94108	-0.12278		10.032	-0.00359		9.92932	-0.04212
9.93047	-0.12303		10.0239	-0.00332		9.91829	-0.04237
9.91946	-0.12271		10.0158	-0.00327		9.90807	-0.04213
9.90883	-0.1229		10.0077	-0.00327		9.89704	-0.04172
9.89819	-0.12209		10.0022	-0.00363		9.88641	-0.0416
9.88758	-0.12189		10	-0.004		9.87579	-0.04161
9.87695	-0.1223		9.99829	-0.00395		9.86516	-0.04163
9.86631	-0.12172		9.98794	-0.0035		9.85453	-0.04189
9.85528	-0.12133		9.9773	-0.00345		9.84388	-0.04138
9.84464	-0.1207		9.96667	-0.00309		9.8328	-0.04197
9.83396	-0.12144		9.95643	-0.00312		9.82217	-0.04317
9.82333	-0.12137		9.94542	-0.00315		9.81155	-0.04108
9.81271	-0.12123		9.93482	-0.00354		9.80053	-0.04135
9.80207	-0.12128		9.9242	-0.00377		9.78993	-0.04123
9.79144	-0.12046		9.91357	-0.00345		9.7793	-0.04131
9.78043	-0.12028		9.90293	-0.00415		9.76866	-0.04139
9.76976	-0.12047		9.89227	-0.00325		9.75802	-0.0412
9.75914	-0.12065		9.88165	-0.0029		9.74739	-0.04207
9.74851	-0.12047		9.87103	-0.00353		9.73636	-0.04159
9.73788	-0.12048		9.86001	-0.00353		9.72575	-0.04144
9.72687	-0.12017		9.84938	-0.00362		9.71515	-0.04165
9.71623	-0.11925		9.83877	-0.00372		9.70447	-0.04111
9.70556	-0.11982		9.82849	-0.00313		9.69382	-0.04156
9.6949	-0.11966		9.81784	-0.00338		9.68318	-0.04112
9.68425	-0.11937		9.8072	-0.00309		9.67216	-0.04156
9.67361	-0.11918		9.79617	-0.00324		9.66152	-0.0412
9.66299	-0.11877		9.78595	-0.00362		9.65088	-0.04079
9.65196	-0.11888		9.77496	-0.00313		9.64025	-0.04111
9.64134	-0.11853		9.76433	-0.0037		9.62923	-0.04039
9.63071	-0.11827		9.75369	-0.0033		9.619	-0.04093
9.61969	-0.11861		9.74308	-0.00338		9.60799	-0.04067
9.60945	-0.11871		9.73283	-0.00354		9.59735	-0.04114
9.59842	-0.1183		9.72178	-0.0035		9.58671	-0.04013
9.58777	-0.11836		9.71154	-0.00398		9.57608	-0.04045
9.57714	-0.11778		9.70083	-0.00338		9.5654	-0.04001
9.56648	-0.11788		9.69021	-0.00362		9.5548	-0.04043
9.55585	-0.11762		9.67958	-0.00348		9.54418	-0.04055
9.54481	-0.11803		9.66896	-0.0028		9.53316	-0.04069
9.53418	-0.11763		9.65832	-0.00306		9.52253	-0.04105
9.52396	-0.11699		9.64768	-0.00329		9.5119	-0.04063
9.51293	-0.11735		9.63705	-0.00347		9.50087	-0.0398
9.50228	-0.11674		9.62642	-0.00338		9.49022	-0.04034
9.49165	-0.11693		9.61582	-0.00357		9.47959	-0.04009
9.48104	-0.11743		9.6052	-0.003		9.46897	-0.0398
9.4704	-0.11656		9.59457	-0.00269		9.45834	-0.03971
9.45977	-0.1166		9.58394	-0.00375		9.44772	-0.04029
9.44914	-0.11638		9.57326	-0.00359		9.43665	-0.04047
9.43808	-0.1155		9.56261	-0.00355		9.42602	-0.04077
9.42746	-0.11536		9.55158	-0.00381		9.41538	-0.03978
9.41639	-0.1161		9.54135	-0.00387		9.40475	-0.03996
9.40578	-0.11588		9.53072	-0.00355		9.39414	-0.04052
9.39515	-0.1159		9.52009	-0.00262		9.38312	-0.04016
9.38452	-0.11582		9.50908	-0.00312		9.3725	-0.03876
9.3739	-0.1155		9.49884	-0.00262		9.36187	-0.03967
9.36328	-0.11517		9.4882	-0.00383		9.35125	-0.03881
9.35265	-0.11498		9.47756	-0.00362		9.34062	-0.03917
9.3416	-0.11435		9.46655	-0.0033		9.32998	-0.03949
9.33136	-0.11484		9.45631	-0.00304		9.31894	-0.03923
9.32035	-0.11484		9.44568	-0.00318		9.30827	-0.03909
9.30966	-0.11486		9.43502	-0.00256		9.29763	-0.03971
9.29906	-0.11488		9.424	-0.00301		9.28701	-0.03926
9.28844	-0.11419		9.41376	-0.00339		9.27639	-0.039
9.27781	-0.11398		9.40272	-0.00331		9.26535	-0.03971
9.26718	-0.11415		9.39248	-0.00335		9.25473	-0.0392
9.25654	-0.11361		9.38186	-0.00371		9.24448	-0.0397
9.24551	-0.1141		9.37123	-0.00266		9.23345	-0.03923
9.23487	-0.11383		9.3606	-0.0035		9.22282	-0.03874
9.22426	-0.11312		9.34998	-0.00318		9.2118	-0.0393
9.21323	-0.11306		9.33895	-0.00342		9.20117	-0.03887
9.2026	-0.11317		9.32872	-0.0036		9.19054	-0.03904
9.19198	-0.11327		9.31768	-0.00321		9.17985	-0.03927
9.18131	-0.11337		9.30739	-0.0035		9.16883	-0.03944
9.17024	-0.113		9.29676	-0.00325		9.15818	-0.03898
9.15959	-0.11246		9.28614	-0.00313		9.14754	-0.0382
9.14896	-0.1123		9.27511	-0.00288		9.13691	-0.03916
9.13836	-0.11211		9.2645	-0.00325		9.12627	-0.03862
9.12773	-0.11194		9.25427	-0.00361		9.11525	-0.03797
9.11711	-0.11219		9.24323	-0.00322		9.10464	-0.0386
9.1061	-0.11161		9.23259	-0.00288		9.09401	-0.03864
9.09546	-0.11153		9.22196	-0.003		9.083	-0.03829
9.08444	-0.11119		9.21133	-0.00324		9.07236	-0.03861
9.07342	-0.11151		9.20071	-0.00306		9.06171	-0.03827
9.06279	-0.1119		9.19007	-0.00376		9.05108	-0.03869
9.05217	-0.11128		9.17899	-0.00319		9.0404	-0.03883
9.04149	-0.11069		9.16836	-0.00346		9.02938	-0.0387
9.03086	-0.11047		9.15773	-0.00262		9.01875	-0.03779
9.02024	-0.11055		9.14708	-0.00341		9.00811	-0.03823
[truncated: 3,709 more rows]

## Sheet: Fig2a
T(K)	R(B=0T)	T(K)	R(B=0T)_fitting		T(K)	R(B=0.5T)	T(K)	R(B=0.5T)_fitting		T(K)	R(B=1T)	T(K)	R(B=1T)_fitting		T(K)	R(B=2T)	T(K)	R(B=2T)_fitting
2	7.37162	1.54489	7.37512		2	7.36724	1.55	7.36804		2	7.35619	1.55	7.35556		2	7.31731	1.55	7.30505
3	7.36375	1.61748	7.3746		3	7.36174	1.5839	7.36808		3	7.35425	1.5839	7.35564		3	7.32894	1.5839	7.30628
4	7.3585	1.69007	7.37408		4	7.35659	1.61781	7.36811		4	7.35128	1.61781	7.35572		4	7.33124	1.61781	7.30745
5	7.3535	1.76266	7.37355		5	7.35274	1.65171	7.36811		5	7.34824	1.65171	7.35579		5	7.33375	1.65171	7.30858
6	7.3515	1.78301	7.3734		6	7.35002	1.68562	7.3681		6	7.34679	1.68562	7.35586		6	7.33491	1.68562	7.30965
7	7.3515	1.79302	7.37332		7	7.35063	1.71952	7.36808		7	7.34812	1.71952	7.35592		7	7.33975	1.71952	7.31067
8	7.3545	1.7956	7.3733		8	7.35328	1.75342	7.36803		8	7.35175	1.75342	7.35597		8	7.34472	1.75342	7.31165
9	7.361	1.79602	7.3733		9	7.35969	1.78733	7.36798		9	7.35786	1.78733	7.35601		9	7.35236	1.78733	7.31258
10	7.37017	1.79608	7.3733		10	7.36871	1.82123	7.36791		10	7.36752	1.82123	7.35605		10	7.36269	1.82123	7.31347
11	7.3845	1.79621	7.3733		11	7.38175	1.85514	7.36784		11	7.379	1.85514	7.35608		11	7.3765	1.85514	7.31432
		1.79629	7.3733		--	--	1.88904	7.36775				1.88904	7.3561				1.88904	7.31512
		1.79802	7.37328		--	--	1.92295	7.36765				1.92295	7.35612				1.92295	7.3159
		1.80231	7.37325		--	--	1.95685	7.36755				1.95685	7.35613				1.95685	7.31664
		1.80933	7.3732		--	--	1.99075	7.36743				1.99075	7.35614				1.99075	7.31734
		1.83525	7.37301		--	--	2	7.3674				2	7.35614				2	7.31753
		1.85082	7.37289		--	--	2.02466	7.36731				2.02466	7.35613				2.02466	7.31801
		1.90001	7.37252		--	--	2.05856	7.36718				2.05856	7.35613				2.05856	7.31866
		1.90784	7.37246		--	--	2.09247	7.36704				2.09247	7.35612				2.09247	7.31927
		1.93992	7.37222		--	--	2.12637	7.3669				2.12637	7.3561				2.12637	7.31985
		1.98042	7.37191		--	--	2.16027	7.36675				2.16027	7.35608				2.16027	7.32041
		1.98996	7.37184		--	--	2.19418	7.36659				2.19418	7.35605				2.19418	7.32095
		2.02836	7.37154		--	--	2.22808	7.36643				2.22808	7.35602				2.22808	7.32146
		2.05301	7.37135		--	--	2.26199	7.36627				2.26199	7.35598				2.26199	7.32195
		2.07932	7.37115		--	--	2.29589	7.3661				2.29589	7.35594				2.29589	7.32241
		2.1256	7.3708		--	--	2.32979	7.36593				2.32979	7.35589				2.32979	7.32286
		2.12631	7.37079		--	--	2.3637	7.36575				2.3637	7.35584				2.3637	7.32328
		2.16873	7.37046		--	--	2.3976	7.36557				2.3976	7.35579				2.3976	7.32369
		2.19819	7.37024		--	--	2.43151	7.36539				2.43151	7.35573				2.43151	7.32408
		2.21574	7.3701		--	--	2.46541	7.3652				2.46541	7.35567				2.46541	7.32445
		2.25923	7.36977		--	--	2.49932	7.36501				2.49932	7.3556				2.49932	7.32481
		2.27078	7.36968		--	--	2.53322	7.36482				2.53322	7.35553				2.53322	7.32515
		2.30591	7.36941		--	--	2.56712	7.36463				2.56712	7.35546				2.56712	7.32547
		2.34337	7.36912		--	--	2.60103	7.36444				2.60103	7.35539				2.60103	7.32578
		2.34779	7.36909		--	--	2.63493	7.36424				2.63493	7.35531				2.63493	7.32608
		2.39647	7.36871		--	--	2.66884	7.36404				2.66884	7.35523				2.66884	7.32636
		2.41596	7.36856		--	--	2.70274	7.36384				2.70274	7.35514				2.70274	7.32663
		2.4378	7.36839		--	--	2.73664	7.36364				2.73664	7.35506				2.73664	7.32689
		2.4865	7.36802		--	--	2.77055	7.36344				2.77055	7.35497				2.77055	7.32714
		2.48855	7.368		--	--	2.80445	7.36324				2.80445	7.35488				2.80445	7.32738
		2.52635	7.36772		--	--	2.83836	7.36304				2.83836	7.35478				2.83836	7.32761
		2.56114	7.36745		--	--	2.87226	7.36283				2.87226	7.35469				2.87226	7.32783
		2.57629	7.36733		--	--	2.90616	7.36263				2.90616	7.35459				2.90616	7.32803
		2.61619	7.36703		--	--	2.94007	7.36242				2.94007	7.35449				2.94007	7.32823
		2.63373	7.3669		--	--	2.97397	7.36222				2.97397	7.35439				2.97397	7.32842
		2.66569	7.36666		--	--	3	7.36206				3	7.35431				3	7.32857
		2.70632	7.36635		--	--	3.00788	7.36201				3.00788	7.35429				3.00788	7.32861
		2.7137	7.3663		--	--	3.04178	7.36181				3.04178	7.35418				3.04178	7.32878
		2.75517	7.36599		--	--	3.07568	7.36161				3.07568	7.35408				3.07568	7.32895
		2.7789	7.36581		--	--	3.10959	7.3614				3.10959	7.35397				3.10959	7.32911
		2.80348	7.36563		--	--	3.14349	7.3612				3.14349	7.35386				3.14349	7.32927
		2.84445	7.36532		--	--	3.1774	7.36099				3.1774	7.35375				3.1774	7.32942
		2.85149	7.36527		--	--	3.2113	7.36079				3.2113	7.35364				3.2113	7.32956
		2.8928	7.36497		--	--	3.24521	7.36059				3.24521	7.35353				3.24521	7.32969
		2.92408	7.36474		--	--	3.27911	7.36038				3.27911	7.35342				3.27911	7.32982
		2.93442	7.36466		--	--	3.31301	7.36018				3.31301	7.35331				3.31301	7.32995
		2.98299	7.36431		--	--	3.34692	7.35998				3.34692	7.3532				3.34692	7.33007
		2.99667	7.36421		--	--	3.38082	7.35978				3.38082	7.35308				3.38082	7.33019
		3.02453	7.36401		--	--	3.41473	7.35958				3.41473	7.35297				3.41473	7.3303
		3.06926	7.36369		--	--	3.44863	7.35939				3.44863	7.35285				3.44863	7.3304
		3.07326	7.36366		--	--	3.48253	7.35919				3.48253	7.35274				3.48253	7.33051
		3.11342	7.36338		--	--	3.51644	7.35899				3.51644	7.35263				3.51644	7.33061
		3.14185	7.36317		--	--	3.55034	7.3588				3.55034	7.35251				3.55034	7.3307
		3.16386	7.36302		--	--	3.58425	7.3586				3.58425	7.3524				3.58425	7.3308
		3.2046	7.36274		--	--	3.61815	7.35841				3.61815	7.35228				3.61815	7.33088
		3.21444	7.36267		--	--	3.65205	7.35822				3.65205	7.35217				3.65205	7.33097
		3.25309	7.3624		--	--	3.68596	7.35803				3.68596	7.35205				3.68596	7.33105
		3.28703	7.36217		--	--	3.71986	7.35784				3.71986	7.35194				3.71986	7.33113
		3.29465	7.36212		--	--	3.75377	7.35766				3.75377	7.35182				3.75377	7.33121
		3.34263	7.36179		--	--	3.78767	7.35747				3.78767	7.35171				3.78767	7.33129
		3.35962	7.36167		--	--	3.82158	7.35729				3.82158	7.3516				3.82158	7.33136
		3.3928	7.36145		--	--	3.85548	7.35711				3.85548	7.35148				3.85548	7.33143
		3.43221	7.36119		--	--	3.88938	7.35693				3.88938	7.35137				3.88938	7.3315
		3.43252	7.36119		--	--	3.92329	7.35675				3.92329	7.35126				3.92329	7.33157
		3.48221	7.36086		--	--	3.95719	7.35657				3.95719	7.35115				3.95719	7.33163
		3.50479	7.36071		--	--	3.9911	7.3564				3.9911	7.35104				3.9911	7.33169
		3.52311	7.3606		--	--	4	7.35635				4	7.35101				4	7.33171
		3.57209	7.36028		--	--	4.025	7.35622				4.025	7.35093				4.025	7.33176
		3.57738	7.36025		--	--	4.0589	7.35605				4.0589	7.35082				4.0589	7.33182
		3.61248	7.36003		--	--	4.09281	7.35588				4.09281	7.35071				4.09281	7.33188
		3.64997	7.35979		--	--	4.12671	7.35571				4.12671	7.3506				4.12671	7.33194
		3.66283	7.35971		--	--	4.16062	7.35555				4.16062	7.3505				4.16062	7.33199
		3.70325	7.35946		--	--	4.19452	7.35539				4.19452	7.35039				4.19452	7.33205
		3.72256	7.35934		--	--	4.22842	7.35522				4.22842	7.35029				4.22842	7.3321
		3.75193	7.35916		--	--	4.26233	7.35506				4.26233	7.35018				4.26233	7.33216
		3.7936	7.35891		--	--	4.29623	7.35491				4.29623	7.35008				4.29623	7.33221
		3.79515	7.3589		--	--	4.33014	7.35475				4.33014	7.34998				4.33014	7.33227
		3.84331	7.35862		--	--	4.36404	7.3546				4.36404	7.34988				4.36404	7.33232
		3.86774	7.35847		--	--	4.39795	7.35445				4.39795	7.34978				4.39795	7.33237
		3.88312	7.35838		--	--	4.43185	7.3543				4.43185	7.34969				4.43185	7.33242
		3.93258	7.3581		--	--	4.46575	7.35415				4.46575	7.34959				4.46575	7.33248
		3.94033	7.35805		--	--	4.49966	7.35401				4.49966	7.3495				4.49966	7.33253
		3.97302	7.35787		--	--	4.53356	7.35386				4.53356	7.3494				4.53356	7.33258
		4.01292	7.35764		--	--	4.56747	7.35372				4.56747	7.34931				4.56747	7.33263
		4.02284	7.35759		--	--	4.60137	7.35358				4.60137	7.34922				4.60137	7.33268
		4.07127	7.35732		--	--	4.63527	7.35345				4.63527	7.34914				4.63527	7.33273
		4.08551	7.35724		--	--	4.66918	7.35332				4.66918	7.34905				4.66918	7.33279
		4.11266	7.3571		--	--	4.70308	7.35318				4.70308	7.34896				4.70308	7.33284
		4.1581	7.35686		--	--	4.73699	7.35306				4.73699	7.34888				4.73699	7.33289
		4.16106	7.35684		--	--	4.77089	7.35293				4.77089	7.3488				4.77089	7.33294
		4.20232	7.35662		--	--	4.80479	7.3528				4.80479	7.34872				4.80479	7.333
		4.23068	7.35648		--	--	4.8387	7.35268				4.8387	7.34864				4.8387	7.33305
		4.25074	7.35637		--	--	4.8726	7.35256				4.8726	7.34856				4.8726	7.3331
		4.29359	7.35616		--	--	4.90651	7.35245				4.90651	7.34849				4.90651	7.33316
		4.30327	7.35611		--	--	4.94041	7.35233				4.94041	7.34841				4.94041	7.33321
		4.34164	7.35592		--	--	4.97432	7.35222				4.97432	7.34834				4.97432	7.33327
		4.37586	7.35575		--	--	5	7.35214				5	7.34829				5	7.33331
		4.38254	7.35572		--	--	5.00822	7.35211				5.00822	7.34827				5.00822	7.33332
		4.43253	7.35549		--	--	5.04212	7.35201				5.04212	7.34821				5.04212	7.33338
		4.44845	7.35541		--	--	5.07603	7.3519				5.07603	7.34814				5.07603	7.33344
		4.47357	7.35529		--	--	5.10993	7.3518				5.10993	7.34808				5.10993	7.3335
		4.52104	7.35508		--	--	5.14384	7.3517				5.14384	7.34801				5.14384	7.33356
		4.52168	7.35507		--	--	5.17774	7.3516				5.17774	7.34795				5.17774	7.33362
		4.56296	7.35489		--	--	5.21164	7.35151				5.21164	7.3479				5.21164	7.33368
		4.59363	7.35476		--	--	5.24555	7.35142				5.24555	7.34784				5.24555	7.33374
		4.61318	7.35467		--	--	5.27945	7.35133				5.27945	7.34779				5.27945	7.33381
		4.65411	7.3545		--	--	5.31336	7.35124				5.31336	7.34773				5.31336	7.33387
		4.66622	7.35445		--	--	5.34726	7.35116				5.34726	7.34768				5.34726	7.33394
		4.70234	7.3543		--	--	5.38116	7.35108				5.38116	7.34764				5.38116	7.334
		4.73881	7.35415		--	--	5.41507	7.351				5.41507	7.34759				5.41507	7.33407
		4.75228	7.35409		--	--	5.44897	7.35093				5.44897	7.34755				5.44897	7.33414
		4.79317	7.35393		--	--	5.48288	7.35085				5.48288	7.34751				5.48288	7.33421
		4.8114	7.35386		--	--	5.51678	7.35078				5.51678	7.34747				5.51678	7.33428
		4.83502	7.35377		--	--	5.55068	7.35072				5.55068	7.34743				5.55068	7.33436
		4.88337	7.35359		--	--	5.58459	7.35065				5.58459	7.3474				5.58459	7.33443
		4.88399	7.35359		--	--	5.61849	7.35059				5.61849	7.34736				5.61849	7.33451
		4.93256	7.35341		--	--	5.6524	7.35053				5.6524	7.34733				5.6524	7.33458
		4.95658	7.35333		--	--	5.6863	7.35047				5.6863	7.34731				5.6863	7.33466
		4.9736	7.35327		--	--	5.72021	7.35042				5.72021	7.34728				5.72021	7.33474
		5.0233	7.3531		--	--	5.75411	7.35037				5.75411	7.34726				5.75411	7.33482
		5.02916	7.35308		--	--	5.78801	7.35032				5.78801	7.34724				5.78801	7.33491
		5.06382	7.35297		--	--	5.82192	7.35028				5.82192	7.34722				5.82192	7.33499
		5.10175	7.35284		--	--	5.85582	7.35023				5.85582	7.3472				5.85582	7.33508
		5.11338	7.35281		--	--	5.88973	7.35019				5.88973	7.34719				5.88973	7.33517
		5.1548	7.35268		--	--	5.92363	7.35016				5.92363	7.34718				5.92363	7.33526
		5.17434	7.35262		--	--	5.95753	7.35012				5.95753	7.34717				5.95753	7.33535
		5.2034	7.35253		--	--	5.99144	7.35009				5.99144	7.34717				5.99144	7.33544
		5.24484	7.35241		--	--	6	7.35009				6	7.34716				6	7.33546
		5.24693	7.35241		--	--	6.02534	7.35007				6.02534	7.34716				6.02534	7.33553
		5.29477	7.35228		--	--	6.05925	7.35004				6.05925	7.34716				6.05925	7.33563
		5.31952	7.35221		--	--	6.09315	7.35002				6.09315	7.34716				6.09315	7.33573
		5.33533	7.35217		--	--	6.12705	7.35				6.12705	7.34717				6.12705	7.33583
		5.38427	7.35204		--	--	6.16096	7.34998				6.16096	7.34717				6.16096	7.33593
		5.39211	7.35203		--	--	6.19486	7.34997				6.19486	7.34718				6.19486	7.33603
		5.42495	7.35195		--	--	6.22877	7.34996				6.22877	7.34719				6.22877	7.33614
		5.4647	7.35185		--	--	6.26267	7.34995				6.26267	7.34721				6.26267	7.33625
		5.47502	7.35183		--	--	6.29658	7.34995				6.29658	7.34722				6.29658	7.33636
		5.51651	7.35174		--	--	6.33048	7.34994				6.33048	7.34724				6.33048	7.33647
		5.53729	7.35169		--	--	6.36438	7.34995				6.36438	7.34726				6.36438	7.33658
		5.56542	7.35164		--	--	6.39829	7.34995				6.39829	7.34729				6.39829	7.3367
		5.60988	7.35155		--	--	6.43219	7.34996				6.43219	7.34731				6.43219	7.33681
		5.61444	7.35154		--	--	6.4661	7.34997				6.4661	7.34734				6.4661	7.33693
		5.65538	7.35146		--	--	6.5	7.34998				6.5	7.34738				6.5	7.33705
		5.68247	7.35142		--	--	6.5339	7.35				6.5339	7.34741				6.5339	7.33718
		5.70505	7.35138		--	--	6.56781	7.35002				6.56781	7.34745				6.56781	7.3373
		5.7461	7.35131		--	--	6.60171	7.35004				6.60171	7.34749				6.60171	7.33743
		5.75505	7.3513		--	--	6.63562	7.35006				6.63562	7.34753				6.63562	7.33756
		5.79565	7.35124		--	--	6.66952	7.35009				6.66952	7.34758				6.66952	7.33769
		5.82764	7.35119		--	--	6.70342	7.35012				6.70342	7.34763				6.70342	7.33782
		5.83616	7.35118		--	--	6.73733	7.35016				6.73733	7.34768				6.73733	7.33796
		5.8861	7.35112		--	--	6.77123	7.3502				6.77123	7.34773				6.77123	7.33809
		5.90023	7.3511		--	--	6.80514	7.35024				6.80514	7.34779				6.80514	7.33823
		5.92742	7.35107		--	--	6.83904	7.35028				6.83904	7.34785				6.83904	7.33838
		5.97282	7.35102		--	--	6.87295	7.35033				6.87295	7.34791				6.87295	7.33852
		5.97683	7.35102		--	--	6.90685	7.35038				6.90685	7.34798				6.90685	7.33867
		6.0171	7.35098		--	--	6.94075	7.35043				6.94075	7.34805				6.94075	7.33881
		6.04541	7.35096		--	--	6.97466	7.35049				6.97466	7.34812				6.97466	7.33897
		6.06623	7.35094		--	--	7	7.35053				7	7.34817				7	7.33908
		6.10705	7.35091		--	--	7.00856	7.35055				7.00856	7.34819				7.00856	7.33912
		6.118	7.35091		--	--	7.04247	7.35061				7.04247	7.34827				7.04247	7.33927
		6.15621	7.35089		--	--	7.07637	7.35067				7.07637	7.34835				7.07637	7.33943
		6.19059	7.35087		--	--	7.11027	7.35074				7.11027	7.34843				7.11027	7.33959
		6.19758	7.35087		--	--	7.14418	7.35081				7.14418	7.34851				7.14418	7.33975
		6.24645	7.35085		--	--	7.17808	7.35089				7.17808	7.3486				7.17808	7.33992
		6.26318	7.35085		--	--	7.21199	7.35097				7.21199	7.34869				7.21199	7.34009
		6.28701	7.35084		--	--	7.24589	7.35105				7.24589	7.34879				7.24589	7.34025
		6.33577	7.35084		--	--	7.27979	7.35113				7.27979	7.34888				7.27979	7.34043
		6.33602	7.35084		--	--	7.3137	7.35122				7.3137	7.34898				7.3137	7.3406
		6.38561	7.35084		--	--	7.3476	7.35131				7.3476	7.34909				7.3476	7.34078
		6.40836	7.35084		--	--	7.38151	7.35141				7.38151	7.34919				7.38151	7.34096
		6.42689	7.35085		--	--	7.41541	7.3515				7.41541	7.3493				7.41541	7.34114
		6.47584	7.35086		--	--	7.44932	7.3516				7.44932	7.34941				7.44932	7.34132
		6.48095	7.35086		--	--	7.48322	7.35171				7.48322	7.34953				7.48322	7.34151
		6.51752	7.35088		--	--	7.51712	7.35182				7.51712	7.34965				7.51712	7.34169
		6.55353	7.3509		--	--	7.55103	7.35193				7.55103	7.34977				7.55103	7.34189
		6.56664	7.35091		--	--	7.58493	7.35204				7.58493	7.34989				7.58493	7.34208
		6.60669	7.35093		--	--	7.61884	7.35216				7.61884	7.35002				7.61884	7.34228
		6.62612	7.35095		--	--	7.65274	7.35228				7.65274	7.35015				7.65274	7.34247
		6.65586	7.35097		--	--	7.68664	7.3524				7.68664	7.35028				7.68664	7.34268
		6.69871	7.35101		--	--	7.72055	7.35253				7.72055	7.35041				7.72055	7.34288
		6.70512	7.35102		--	--	7.75445	7.35266				7.75445	7.35055				7.75445	7.34309
		6.74634	7.35106		--	--	7.78836	7.35279				7.78836	7.3507				7.78836	7.34329
		6.7713	7.35109		--	--	7.82226	7.35293				7.82226	7.35084				7.82226	7.34351
		6.79524	7.35112		--	--	7.85616	7.35307				7.85616	7.35099				7.85616	7.34372
		6.83618	7.35117		--	--	7.89007	7.35321				7.89007	7.35114				7.89007	7.34394
		6.84389	7.35118		--	--	7.92397	7.35336				7.92397	7.35129				7.92397	7.34416
		6.88561	7.35124		--	--	7.95788	7.35351				7.95788	7.35145				7.95788	7.34438
		6.91648	7.35129		--	--	7.99178	7.35366				7.99178	7.35161				7.99178	7.3446
		6.92739	7.35131		--	--	8	7.3537				8	7.35165				8	7.34466
		6.97649	7.35139		--	--	8.02568	7.35382				8.02568	7.35178				8.02568	7.34483
		6.98907	7.35141		--	--	8.05959	7.35398				8.05959	7.35194				8.05959	7.34506
		7.01802	7.35146		--	--	8.09349	7.35414				8.09349	7.35211				8.09349	7.34529
		7.06166	7.35155		--	--	8.1274	7.35431				8.1274	7.35229				8.1274	7.34553
		7.06761	7.35156		--	--	8.1613	7.35448				8.1613	7.35246				8.1613	7.34576
		7.10817	7.35164		--	--	8.19521	7.35465				8.19521	7.35264				8.19521	7.346
		7.13425	7.3517		--	--	8.22911	7.35483				8.22911	7.35283				8.22911	7.34625
		7.15723	7.35175		--	--	8.26301	7.35501				8.26301	7.35301				8.26301	7.34649
		7.19862	7.35185		--	--	8.29692	7.35519				8.29692	7.3532				8.29692	7.34674
		7.20684	7.35187		--	--	8.33082	7.35538				8.33082	7.35339				8.33082	7.34699
		7.24819	7.35197		--	--	8.36473	7.35557				8.36473	7.35359				8.36473	7.34725
		7.27942	7.35205		--	--	8.39863	7.35576				8.39863	7.35379				8.39863	7.3475
		7.29732	7.35209		--	--	8.43253	7.35596				8.43253	7.35399				8.43253	7.34776
		7.33858	7.35221		--	--	8.46644	7.35616				8.46644	7.3542				8.46644	7.34803
		7.35201	7.35224		--	--	8.50034	7.35636				8.50034	7.3544				8.50034	7.34829
		7.38785	7.35235		--	--	8.53425	7.35657				8.53425	7.35462				8.53425	7.34856
		7.4246	7.35246		--	--	8.56815	7.35678				8.56815	7.35483				8.56815	7.34883
		7.42869	7.35247		--	--	8.60205	7.357				8.60205	7.35505				8.60205	7.34911
		7.4779	7.35262		--	--	8.63596	7.35722				8.63596	7.35527				8.63596	7.34938
		7.49719	7.35268		--	--	8.66986	7.35744				8.66986	7.3555				8.66986	7.34966
		7.51938	7.35276		--	--	8.70377	7.35766				8.70377	7.35573				8.70377	7.34994
		7.56929	7.35293		--	--	8.73767	7.35789				8.73767	7.35596				8.73767	7.35023
		7.56978	7.35293		--	--	8.77158	7.35812				8.77158	7.35619				8.77158	7.35052
		7.61019	7.35307		--	--	8.80548	7.35836				8.80548	7.35643				8.80548	7.35081
		7.64237	7.35319		--	--	8.83938	7.3586				8.83938	7.35667				8.83938	7.3511
		7.6593	7.35325		--	--	8.87329	7.35884				8.87329	7.35692				8.87329	7.3514
		7.70017	7.3534		--	--	8.90719	7.35909				8.90719	7.35717				8.90719	7.3517
		7.71496	7.35346		--	--	8.9411	7.35934				8.9411	7.35742				8.9411	7.352
		7.74945	7.35359		--	--	8.975	7.35959				8.975	7.35767				8.975	7.35231
		7.78755	7.35375		--	--	9	7.35978				9	7.35786				9	7.35253
		7.79077	7.35376		--	--	9.0089	7.35985				9.0089	7.35793				9.0089	7.35262
		7.84024	7.35397		--	--	9.04281	7.36011				9.04281	7.35819				9.04281	7.35293
		7.86014	7.35405		--	--	9.07671	7.36037				9.07671	7.35846				9.07671	7.35324
		7.88186	7.35415		--	--	9.11062	7.36064				9.11062	7.35873				9.11062	7.35356
		7.9306	7.35436		--	--	9.14452	7.36091				9.14452	7.359				9.14452	7.35388
		7.93273	7.35437		--	--	9.17842	7.36119				9.17842	7.35928				9.17842	7.3542
		7.97146	7.35455		--	--	9.21233	7.36146				9.21233	7.35955				9.21233	7.35453
		8.00532	7.35471		--	--	9.24623	7.36175				9.24623	7.35984				9.24623	7.35486
		8.02068	7.35478		--	--	9.28014	7.36203				9.28014	7.36012				9.28014	7.35519
		8.06185	7.35498		--	--	9.31404	7.36232				9.31404	7.36041				9.31404	7.35553
		8.0779	7.35506		--	--	9.34795	7.36261				9.34795	7.36071				9.34795	7.35587
		8.11129	7.35523		--	--	9.38185	7.36291				9.38185	7.361				9.38185	7.35621
		8.15049	7.35543		--	--	9.41575	7.36321				9.41575	7.3613				9.41575	7.35655
		8.15236	7.35544		--	--	9.44966	7.36351				9.44966	7.3616				9.44966	7.3569
		8.20161	7.3557		--	--	9.48356	7.36382				9.48356	7.36191				9.48356	7.35725
		8.22308	7.35581		--	--	9.51747	7.36413				9.51747	7.36222				9.51747	7.35761
		8.25106	7.35597		--	--	9.55137	7.36445				9.55137	7.36254				9.55137	7.35796
		8.29212	7.35619		--	--	9.58527	7.36477				9.58527	7.36285				9.58527	7.35832
		8.29567	7.35621		--	--	9.61918	7.36509				9.61918	7.36317				9.61918	7.35869
		8.34165	7.35648		--	--	9.65308	7.36541				9.65308	7.3635				9.65308	7.35905
		8.36826	7.35663		--	--	9.68699	7.36574				9.68699	7.36383				9.68699	7.35942
		8.38258	7.35671		--	--	9.72089	7.36608				9.72089	7.36416				9.72089	7.3598
		8.43176	7.35701		--	--	9.75479	7.36641				9.75479	7.36449				9.75479	7.36017
		8.44085	7.35706		--	--	9.7887	7.36675				9.7887	7.36483				9.7887	7.36055
		8.47333	7.35726		--	--	9.8226	7.3671				9.8226	7.36517				9.8226	7.36093
		8.51344	7.35751		--	--	9.85651	7.36745				9.85651	7.36552				9.85651	7.36132
		8.52306	7.35757		--	--	9.89041	7.3678				9.89041	7.36587				9.89041	7.36171
		8.56403	7.35783		--	--	9.92432	7.36815				9.92432	7.36622				9.92432	7.3621
		8.58603	7.35798		--	--	9.95822	7.36851				9.95822	7.36658				9.95822	7.36249
		8.61305	7.35815		--	--	9.99212	7.36888				9.99212	7.36694				9.99212	7.36289
		8.65395	7.35843		--	--	10	7.36896				10	7.36702				10	7.36299
		8.65862	7.35846		--	--	10.026	7.36924				10.026	7.3673				10.026	7.36329
		8.7029	7.35876		--	--	10.0599	7.36961				10.0599	7.36767				10.0599	7.3637
		8.73121	7.35896		--	--	10.0938	7.36999				10.0938	7.36804				10.0938	7.36411
		8.75165	7.3591		--	--	10.1277	7.37037				10.1277	7.36842				10.1277	7.36452
		8.79299	7.35939		--	--	10.1616	7.37075				10.1616	7.3688				10.1616	7.36493
		8.80379	7.35947		--	--	10.1956	7.37113				10.1956	7.36918				10.1956	7.36535
		8.8427	7.35975		--	--	10.2294	7.37152				10.2294	7.36956				10.2294	7.36577
		8.87638	7.36		--	--	10.2634	7.37192				10.2634	7.36995				10.2634	7.3662
		8.88371	7.36006		--	--	10.2973	7.37231				10.2973	7.37035				10.2973	7.36662
		8.9323	7.36042		--	--	10.3312	7.37272				10.3312	7.37074				10.3312	7.36706
		8.94897	7.36055		--	--	10.3651	7.37312				10.3651	7.37114				10.3651	7.36749
		8.97282	7.36073		--	--	10.399	7.37353				10.399	7.37155				10.399	7.36793
		9.02156	7.36111		--	--	10.4329	7.37394				10.4329	7.37196				10.4329	7.36837
		9.02223	7.36112		--	--	10.4668	7.37436				10.4668	7.37237				10.4668	7.36881
		9.06454	7.36146		--	--	10.5007	7.37478				10.5007	7.37278				10.5007	7.36926
		9.09415	7.36169		--	--	10.5346	7.3752				10.5346	7.3732				10.5346	7.36971
		9.11418	7.36186		--	--	10.5685	7.37563				10.5685	7.37363				10.5685	7.37017
		9.15497	7.36219		--	--	10.6024	7.37606				10.6024	7.37405				10.6024	7.37062
		9.16674	7.36229		--	--	10.6363	7.3765				10.6363	7.37448				10.6363	7.37109
		9.20361	7.3626		--	--	10.6702	7.37694				10.6702	7.37492				10.6702	7.37155
		9.23933	7.36291		--	--	10.7041	7.37738				10.7041	7.37535				10.7041	7.37202
		9.2438	7.36295		--	--	10.738	7.37783				10.738	7.3758				10.738	7.37249
		9.29255	7.36337		--	--	10.7719	7.37828				10.7719	7.37624				10.7719	7.37297
		9.31192	7.36354		--	--	10.8058	7.37874				10.8058	7.37669				10.8058	7.37344
		9.33334	7.36373		--	--	10.8397	7.3792				10.8397	7.37715				10.8397	7.37393
		9.38216	7.36417		--	--	10.8736	7.37966				10.8736	7.3776				10.8736	7.37441
		9.38451	7.36419		--	--	10.9075	7.38013				10.9075	7.37806				10.9075	7.3749
		9.43149	7.36462		--	--	10.9414	7.3806				10.9414	7.37853				10.9414	7.37539
		9.4571	7.36486		--	--	10.9753	7.38108				10.9753	7.379				10.9753	7.37589
		9.47271	7.365		--	--	11	7.38143				11	7.37934				11	7.37625
		9.52125	7.36546		--	--	11.0092	7.38156				11.0092	7.37947				11.0092	7.37639
		9.52968	7.36554		--	--	11.0432	7.38204				11.0432	7.37995				11.0432	7.37689
		9.5599	7.36583		--	--	11.077	7.38253				11.077	7.38043				11.077	7.3774
		9.60227	7.36624		--	--	11.111	7.38302				11.111	7.38091				11.111	7.37791
		9.60485	7.36627		--	--	11.1449	7.38351				11.1449	7.3814				11.1449	7.37842
		9.64489	7.36666		--	--	11.1788	7.38401				11.1788	7.38189				11.1788	7.37894
		9.67486	7.36696		--	--	11.2127	7.38452				11.2127	7.38239				11.2127	7.37946
		9.70011	7.36721		--	--	11.2466	7.38503				11.2466	7.38288				11.2466	7.37998
		9.74745	7.36769		--	--	11.2805	7.38554				11.2805	7.38339				11.2805	7.38051
		9.75066	7.36773		--	--	11.3144	7.38605				11.3144	7.3839				11.3144	7.38104
		9.75601	7.36778		--	--	11.3483	7.38657				11.3483	7.38441				11.3483	7.38157
		9.78026	7.36803		--	--	11.3822	7.3871				11.3822	7.38492				11.3822	7.38211
		9.79922	7.36823		--	--	11.4161	7.38762				11.4161	7.38544				11.4161	7.38265
		9.81053	7.36835		--	--	11.45	7.38816				11.45	7.38597				11.45	7.3832
		9.82004	7.36845
		9.8523	7.36879
		9.89263	7.36922
		9.96522	7.37001
		9.96984	7.37006
		9.99865	7.37038
		9.99964	7.37039
		9.99984	7.37039
		10.0039	7.37043
		10.0141	7.37055
		10.0149	7.37056
		10.0249	7.37067
		10.0354	7.37079
		10.0378	7.37081
		10.04	7.37084
		10.0433	7.37088
		10.0496	7.37095
		10.1104	7.37164
		10.1486	7.37208
		10.183	7.37248
		10.2323	7.37306
		10.2556	7.37334
		10.3282	7.37422
		10.3309	7.37425
		10.4008	7.37511
		10.4137	7.37528
		10.4733	7.37603
		10.5123	7.37653
		10.5459	7.37696
		10.5929	7.37757
		10.6185	7.37791
		10.6911	7.37888
		10.6979	7.37897
		10.7637	7.37987
		10.7947	7.3803
		10.8363	7.38087
		10.8748	7.38142
		10.9089	7.3819
		10.9752	7.38285
		10.9815	7.38294
		11.0541	7.38401
		11.0617	7.38412
		11.1266	7.38509
		11.1589	7.38557
		11.1992	7.38619
		11.2394	7.3868
		11.2718	7.38731
		11.3405	7.38838
		11.3444	7.38844
		11.417	7.3896
		11.4232	7.3897
		11.4896	7.39078

## Sheet: Fig2b
T(K)	R(B=0.1T)	T(K)	R(B=0.1T)_fitting		T(K)	R(B=0.3T)	T(K)	R(B=0.3T)_fitting		T(K)	R(B=0.5T)	T(K)	R(B=0.5T)_fitting		T(K)	R(B=0.8T)	T(K)	R(B=0.8T)_fitting		T(K)	R(B=1T)	T(K)	R(B=1T)_fitting
2	8.63447	1.55	8.63867		2	8.62707	1.55	8.62842		2	8.615	1.55	8.61575		2	8.595	1.55	8.58449		2	8.58	1.55	8.56316
3	8.625	1.5839	8.6384		3	8.62121	1.5839	8.6284		3	8.615	1.5839	8.61581		3	8.6	1.5839	8.58559		3	8.5925	1.5839	8.56488
4	8.6174	1.61781	8.63812		4	8.6125	1.61781	8.62836		4	8.61034	1.61781	8.61586		4	8.60461	1.61781	8.58662		4	8.595	1.61781	8.56652
5	8.61104	1.65171	8.63783		5	8.6113	1.65171	8.62831		5	8.60632	1.65171	8.6159		5	8.60228	1.65171	8.5876		5	8.59692	1.65171	8.56806
6	8.61	1.68562	8.63754		6	8.60755	1.68562	8.62824		6	8.60627	1.68562	8.61593		6	8.6	1.68562	8.58852		6	8.5987	1.68562	8.56953
7	8.60784	1.71952	8.63724		7	8.61	1.71952	8.62816		7	8.61	1.71952	8.61595		7	8.60413	1.71952	8.58938		7	8.60034	1.71952	8.57091
8	8.61	1.75342	8.63694		8	8.61	1.75342	8.62806		8	8.615	1.75342	8.61597		8	8.61	1.75342	8.5902		8	8.60625	1.75342	8.57222
9	8.62	1.78733	8.63664		9	8.62	1.78733	8.62796		9	8.62	1.78733	8.61598		9	8.61908	1.78733	8.59096		9	8.615	1.78733	8.57346
10	8.63155	1.82123	8.63633		10	8.63	1.82123	8.62784		10	8.63096	1.82123	8.61598		10	8.63	1.82123	8.59169		10	8.6275	1.82123	8.57464
11	8.64563	1.85514	8.63602		11	8.645	1.85514	8.62771		11	8.645	1.85514	8.61597		11	8.645	1.85514	8.59237		11	8.64133	1.85514	8.57575
		1.88904	8.63571				1.88904	8.62758				1.88904	8.61596				1.88904	8.59301				1.88904	8.57681
		1.92295	8.6354				1.92295	8.62743				1.92295	8.61594				1.92295	8.59361				1.92295	8.57781
		1.95685	8.63508				1.95685	8.62728				1.95685	8.61592				1.95685	8.59418				1.95685	8.57875
		1.99075	8.63477				1.99075	8.62712				1.99075	8.61589				1.99075	8.59471				1.99075	8.57965
		2	8.63468				2	8.62707				2	8.61588				2	8.59485				2	8.57989
		2.02466	8.63445				2.02466	8.62695				2.02466	8.61585				2.02466	8.59521				2.02466	8.58051
		2.05856	8.63413				2.05856	8.62678				2.05856	8.61581				2.05856	8.59568				2.05856	8.58131
		2.09247	8.6338				2.09247	8.6266				2.09247	8.61576				2.09247	8.59613				2.09247	8.58208
		2.12637	8.63348				2.12637	8.62641				2.12637	8.61571				2.12637	8.59655				2.12637	8.58281
		2.16027	8.63316				2.16027	8.62622				2.16027	8.61565				2.16027	8.59694				2.16027	8.58349
		2.19418	8.63283				2.19418	8.62602				2.19418	8.61559				2.19418	8.59731				2.19418	8.58415
		2.22808	8.63251				2.22808	8.62583				2.22808	8.61553				2.22808	8.59765				2.22808	8.58477
		2.26199	8.63218				2.26199	8.62562				2.26199	8.61546				2.26199	8.59798				2.26199	8.58536
		2.29589	8.63185				2.29589	8.62541				2.29589	8.61539				2.29589	8.59828				2.29589	8.58592
		2.32979	8.63153				2.32979	8.6252				2.32979	8.61531				2.32979	8.59857				2.32979	8.58645
		2.3637	8.6312				2.3637	8.62499				2.3637	8.61523				2.3637	8.59883				2.3637	8.58695
		2.3976	8.63087				2.3976	8.62477				2.3976	8.61514				2.3976	8.59908				2.3976	8.58743
		2.43151	8.63055				2.43151	8.62456				2.43151	8.61506				2.43151	8.59932				2.43151	8.58788
		2.46541	8.63022				2.46541	8.62433				2.46541	8.61497				2.46541	8.59953				2.46541	8.58831
		2.49932	8.6299				2.49932	8.62411				2.49932	8.61488				2.49932	8.59974				2.49932	8.58872
		2.53322	8.62957				2.53322	8.62389				2.53322	8.61478				2.53322	8.59993				2.53322	8.5891
		2.56712	8.62924				2.56712	8.62366				2.56712	8.61469				2.56712	8.6001				2.56712	8.58947
		2.60103	8.62892				2.60103	8.62343				2.60103	8.61459				2.60103	8.60027				2.60103	8.58982
		2.63493	8.6286				2.63493	8.6232				2.63493	8.61449				2.63493	8.60042				2.63493	8.59015
		2.66884	8.62827				2.66884	8.62297				2.66884	8.61438				2.66884	8.60056				2.66884	8.59046
		2.70274	8.62795				2.70274	8.62274				2.70274	8.61428				2.70274	8.60069				2.70274	8.59076
		2.73664	8.62763				2.73664	8.62251				2.73664	8.61417				2.73664	8.60081				2.73664	8.59104
		2.77055	8.62731				2.77055	8.62227				2.77055	8.61406				2.77055	8.60093				2.77055	8.59131
		2.80445	8.62699				2.80445	8.62204				2.80445	8.61395				2.80445	8.60103				2.80445	8.59156
		2.83836	8.62668				2.83836	8.62181				2.83836	8.61384				2.83836	8.60112				2.83836	8.5918
		2.87226	8.62636				2.87226	8.62157				2.87226	8.61373				2.87226	8.60121				2.87226	8.59203
		2.90616	8.62605				2.90616	8.62134				2.90616	8.61362				2.90616	8.60129				2.90616	8.59225
		2.94007	8.62573				2.94007	8.62111				2.94007	8.61351				2.94007	8.60136				2.94007	8.59245
		2.97397	8.62542				2.97397	8.62087				2.97397	8.61339				2.97397	8.60142				2.97397	8.59265
		3	8.62518				3	8.62069				3	8.6133				3	8.60147				3	8.59279
		3.00788	8.62511				3.00788	8.62064				3.00788	8.61328				3.00788	8.60148				3.00788	8.59283
		3.04178	8.6248				3.04178	8.62041				3.04178	8.61316				3.04178	8.60153				3.04178	8.593
		3.07568	8.6245				3.07568	8.62018				3.07568	8.61304				3.07568	8.60158				3.07568	8.59317
		3.10959	8.62419				3.10959	8.61994				3.10959	8.61293				3.10959	8.60162				3.10959	8.59333
		3.14349	8.62389				3.14349	8.61971				3.14349	8.61281				3.14349	8.60166				3.14349	8.59347
		3.1774	8.62359				3.1774	8.61948				3.1774	8.61269				3.1774	8.60169				3.1774	8.59361
		3.2113	8.62329				3.2113	8.61925				3.2113	8.61257				3.2113	8.60171				3.2113	8.59374
		3.24521	8.62299				3.24521	8.61902				3.24521	8.61246				3.24521	8.60174				3.24521	8.59387
		3.27911	8.6227				3.27911	8.6188				3.27911	8.61234				3.27911	8.60175				3.27911	8.59399
		3.31301	8.62241				3.31301	8.61857				3.31301	8.61222				3.31301	8.60177				3.31301	8.5941
		3.34692	8.62211				3.34692	8.61834				3.34692	8.6121				3.34692	8.60178				3.34692	8.5942
		3.38082	8.62183				3.38082	8.61812				3.38082	8.61199				3.38082	8.60179				3.38082	8.5943
		3.41473	8.62154				3.41473	8.6179				3.41473	8.61187				3.41473	8.60179				3.41473	8.5944
		3.44863	8.62125				3.44863	8.61768				3.44863	8.61175				3.44863	8.60179				3.44863	8.59449
		3.48253	8.62097				3.48253	8.61746				3.48253	8.61164				3.48253	8.60179				3.48253	8.59457
		3.51644	8.62069				3.51644	8.61724				3.51644	8.61152				3.51644	8.60179				3.51644	8.59465
		3.55034	8.62041				3.55034	8.61702				3.55034	8.61141				3.55034	8.60178				3.55034	8.59473
		3.58425	8.62014				3.58425	8.6168				3.58425	8.61129				3.58425	8.60177				3.58425	8.5948
		3.61815	8.61987				3.61815	8.61659				3.61815	8.61118				3.61815	8.60176				3.61815	8.59486
		3.65205	8.6196				3.65205	8.61638				3.65205	8.61107				3.65205	8.60175				3.65205	8.59493
		3.68596	8.61933				3.68596	8.61617				3.68596	8.61095				3.68596	8.60174				3.68596	8.59499
		3.71986	8.61906				3.71986	8.61596				3.71986	8.61084				3.71986	8.60172				3.71986	8.59504
		3.75377	8.6188				3.75377	8.61575				3.75377	8.61073				3.75377	8.60171				3.75377	8.5951
		3.78767	8.61854				3.78767	8.61555				3.78767	8.61062				3.78767	8.60169				3.78767	8.59515
		3.82158	8.61828				3.82158	8.61534				3.82158	8.61051				3.82158	8.60167				3.82158	8.5952
		3.85548	8.61803				3.85548	8.61514				3.85548	8.61041				3.85548	8.60165				3.85548	8.59524
		3.88938	8.61778				3.88938	8.61494				3.88938	8.6103				3.88938	8.60163				3.88938	8.59529
		3.92329	8.61753				3.92329	8.61475				3.92329	8.6102				3.92329	8.60161				3.92329	8.59533
		3.95719	8.61728				3.95719	8.61455				3.95719	8.61009				3.95719	8.60159				3.95719	8.59537
		3.9911	8.61704				3.9911	8.61436				3.9911	8.60999				3.9911	8.60156				3.9911	8.5954
		4	8.61697				4	8.61431				4	8.60996				4	8.60156				4	8.59541
		4.025	8.61679				4.025	8.61417				4.025	8.60989				4.025	8.60154				4.025	8.59544
		4.0589	8.61656				4.0589	8.61398				4.0589	8.60979				4.0589	8.60152				4.0589	8.59547
		4.09281	8.61632				4.09281	8.61379				4.09281	8.60969				4.09281	8.6015				4.09281	8.5955
		4.12671	8.61609				4.12671	8.61361				4.12671	8.60959				4.12671	8.60147				4.12671	8.59554
		4.16062	8.61586				4.16062	8.61343				4.16062	8.6095				4.16062	8.60145				4.16062	8.59557
		4.19452	8.61563				4.19452	8.61325				4.19452	8.6094				4.19452	8.60143				4.19452	8.59559
		4.22842	8.61541				4.22842	8.61307				4.22842	8.60931				4.22842	8.6014				4.22842	8.59562
		4.26233	8.61519				4.26233	8.61289				4.26233	8.60922				4.26233	8.60138				4.26233	8.59565
		4.29623	8.61497				4.29623	8.61272				4.29623	8.60913				4.29623	8.60136				4.29623	8.59568
		4.33014	8.61475				4.33014	8.61255				4.33014	8.60904				4.33014	8.60134				4.33014	8.5957
		4.36404	8.61454				4.36404	8.61238				4.36404	8.60896				4.36404	8.60131				4.36404	8.59573
		4.39795	8.61433				4.39795	8.61222				4.39795	8.60887				4.39795	8.60129				4.39795	8.59575
		4.43185	8.61413				4.43185	8.61206				4.43185	8.60879				4.43185	8.60127				4.43185	8.59578
		4.46575	8.61392				4.46575	8.6119				4.46575	8.60871				4.46575	8.60125				4.46575	8.5958
		4.49966	8.61372				4.49966	8.61174				4.49966	8.60863				4.49966	8.60123				4.49966	8.59582
		4.53356	8.61353				4.53356	8.61159				4.53356	8.60855				4.53356	8.60121				4.53356	8.59585
		4.56747	8.61333				4.56747	8.61143				4.56747	8.60847				4.56747	8.6012				4.56747	8.59587
		4.60137	8.61314				4.60137	8.61128				4.60137	8.6084				4.60137	8.60118				4.60137	8.5959
		4.63527	8.61295				4.63527	8.61114				4.63527	8.60833				4.63527	8.60117				4.63527	8.59592
		4.66918	8.61277				4.66918	8.61099				4.66918	8.60826				4.66918	8.60115				4.66918	8.59595
		4.70308	8.61259				4.70308	8.61085				4.70308	8.60819				4.70308	8.60114				4.70308	8.59597
		4.73699	8.61241				4.73699	8.61071				4.73699	8.60812				4.73699	8.60113				4.73699	8.596
		4.77089	8.61224				4.77089	8.61058				4.77089	8.60806				4.77089	8.60111				4.77089	8.59602
		4.80479	8.61206				4.80479	8.61044				4.80479	8.608				4.80479	8.6011				4.80479	8.59605
		4.8387	8.6119				4.8387	8.61031				4.8387	8.60794				4.8387	8.6011				4.8387	8.59608
		4.8726	8.61173				4.8726	8.61019				4.8726	8.60788				4.8726	8.60109				4.8726	8.59611
		4.90651	8.61157				4.90651	8.61006				4.90651	8.60782				4.90651	8.60108				4.90651	8.59613
		4.94041	8.61141				4.94041	8.60994				4.94041	8.60777				4.94041	8.60108				4.94041	8.59616
		4.97432	8.61126				4.97432	8.60982				4.97432	8.60772				4.97432	8.60108				4.97432	8.59619
		5	8.61114				5	8.60973				5	8.60768				5	8.60108				5	8.59622
		5.00822	8.6111				5.00822	8.6097				5.00822	8.60767				5.00822	8.60108				5.00822	8.59623
		5.04212	8.61096				5.04212	8.60959				5.04212	8.60762				5.04212	8.60108				5.04212	8.59626
		5.07603	8.61081				5.07603	8.60948				5.07603	8.60758				5.07603	8.60108				5.07603	8.59629
		5.10993	8.61067				5.10993	8.60937				5.10993	8.60753				5.10993	8.60108				5.10993	8.59633
		5.14384	8.61053				5.14384	8.60927				5.14384	8.60749				5.14384	8.60109				5.14384	8.59636
		5.17774	8.6104				5.17774	8.60917				5.17774	8.60745				5.17774	8.60109				5.17774	8.5964
		5.21164	8.61027				5.21164	8.60907				5.21164	8.60742				5.21164	8.6011				5.21164	8.59644
		5.24555	8.61014				5.24555	8.60897				5.24555	8.60738				5.24555	8.60111				5.24555	8.59648
		5.27945	8.61001				5.27945	8.60888				5.27945	8.60735				5.27945	8.60113				5.27945	8.59652
		5.31336	8.60989				5.31336	8.60879				5.31336	8.60732				5.31336	8.60114				5.31336	8.59656
		5.34726	8.60977				5.34726	8.6087				5.34726	8.60729				5.34726	8.60116				5.34726	8.5966
		5.38116	8.60966				5.38116	8.60862				5.38116	8.60727				5.38116	8.60117				5.38116	8.59665
		5.41507	8.60955				5.41507	8.60854				5.41507	8.60725				5.41507	8.60119				5.41507	8.59669
		5.44897	8.60944				5.44897	8.60846				5.44897	8.60723				5.44897	8.60122				5.44897	8.59674
		5.48288	8.60934				5.48288	8.60839				5.48288	8.60721				5.48288	8.60124				5.48288	8.59679
		5.51678	8.60924				5.51678	8.60832				5.51678	8.6072				5.51678	8.60127				5.51678	8.59684
		5.55068	8.60914				5.55068	8.60825				5.55068	8.60718				5.55068	8.6013				5.55068	8.59689
		5.58459	8.60905				5.58459	8.60818				5.58459	8.60717				5.58459	8.60133				5.58459	8.59695
		5.61849	8.60896				5.61849	8.60812				5.61849	8.60716				5.61849	8.60136				5.61849	8.597
		5.6524	8.60887				5.6524	8.60806				5.6524	8.60716				5.6524	8.60139				5.6524	8.59706
		5.6863	8.60879				5.6863	8.60801				5.6863	8.60716				5.6863	8.60143				5.6863	8.59712
		5.72021	8.60871				5.72021	8.60795				5.72021	8.60716				5.72021	8.60147				5.72021	8.59718
		5.75411	8.60864				5.75411	8.6079				5.75411	8.60716				5.75411	8.60151				5.75411	8.59725
		5.78801	8.60856				5.78801	8.60786				5.78801	8.60716				5.78801	8.60155				5.78801	8.59731
		5.82192	8.6085				5.82192	8.60782				5.82192	8.60717				5.82192	8.6016				5.82192	8.59738
		5.85582	8.60843				5.85582	8.60778				5.85582	8.60718				5.85582	8.60165				5.85582	8.59745
		5.88973	8.60837				5.88973	8.60774				5.88973	8.60719				5.88973	8.6017				5.88973	8.59752
		5.92363	8.60831				5.92363	8.60771				5.92363	8.60721				5.92363	8.60175				5.92363	8.59759
		5.95753	8.60826				5.95753	8.60768				5.95753	8.60723				5.95753	8.60181				5.95753	8.59767
		5.99144	8.60821				5.99144	8.60765				5.99144	8.60725				5.99144	8.60186				5.99144	8.59775
		6	8.6082				6	8.60764				6	8.60725				6	8.60188				6	8.59777
		6.02534	8.60816				6.02534	8.60763				6.02534	8.60727				6.02534	8.60192				6.02534	8.59783
		6.05925	8.60812				6.05925	8.60761				6.05925	8.6073				6.05925	8.60199				6.05925	8.59791
		6.09315	8.60808				6.09315	8.60759				6.09315	8.60732				6.09315	8.60205				6.09315	8.59799
		6.12705	8.60805				6.12705	8.60758				6.12705	8.60736				6.12705	8.60212				6.12705	8.59808
		6.16096	8.60802				6.16096	8.60757				6.16096	8.60739				6.16096	8.60219				6.16096	8.59816
		6.19486	8.60799				6.19486	8.60756				6.19486	8.60743				6.19486	8.60226				6.19486	8.59826
		6.22877	8.60797				6.22877	8.60756				6.22877	8.60747				6.22877	8.60234				6.22877	8.59835
		6.26267	8.60795				6.26267	8.60756				6.26267	8.60751				6.26267	8.60242				6.26267	8.59844
		6.29658	8.60793				6.29658	8.60756				6.29658	8.60755				6.29658	8.6025				6.29658	8.59854
		6.33048	8.60792				6.33048	8.60757				6.33048	8.6076				6.33048	8.60258				6.33048	8.59864
		6.36438	8.60791				6.36438	8.60758				6.36438	8.60765				6.36438	8.60266				6.36438	8.59874
		6.39829	8.6079				6.39829	8.60759				6.39829	8.6077				6.39829	8.60275				6.39829	8.59885
		6.43219	8.6079				6.43219	8.60761				6.43219	8.60776				6.43219	8.60284				6.43219	8.59895
		6.4661	8.6079				6.4661	8.60763				6.4661	8.60782				6.4661	8.60294				6.4661	8.59906
		6.5	8.60791				6.5	8.60765				6.5	8.60788				6.5	8.60303				6.5	8.59917
		6.5339	8.60792				6.5339	8.60768				6.5339	8.60794				6.5339	8.60313				6.5339	8.59929
		6.56781	8.60793				6.56781	8.60771				6.56781	8.60801				6.56781	8.60323				6.56781	8.5994
		6.60171	8.60795				6.60171	8.60775				6.60171	8.60808				6.60171	8.60334				6.60171	8.59952
		6.63562	8.60797				6.63562	8.60778				6.63562	8.60815				6.63562	8.60344				6.63562	8.59964
		6.66952	8.608				6.66952	8.60782				6.66952	8.60823				6.66952	8.60355				6.66952	8.59977
		6.70342	8.60803				6.70342	8.60787				6.70342	8.60831				6.70342	8.60367				6.70342	8.59989
		6.73733	8.60806				6.73733	8.60792				6.73733	8.60839				6.73733	8.60378				6.73733	8.60002
		6.77123	8.6081				6.77123	8.60797				6.77123	8.60847				6.77123	8.6039				6.77123	8.60015
		6.80514	8.60814				6.80514	8.60802				6.80514	8.60856				6.80514	8.60402				6.80514	8.60029
		6.83904	8.60819				6.83904	8.60808				6.83904	8.60865				6.83904	8.60415				6.83904	8.60043
		6.87295	8.60823				6.87295	8.60814				6.87295	8.60874				6.87295	8.60427				6.87295	8.60056
		6.90685	8.60829				6.90685	8.60821				6.90685	8.60884				6.90685	8.6044				6.90685	8.60071
		6.94075	8.60834				6.94075	8.60828				6.94075	8.60894				6.94075	8.60454				6.94075	8.60085
		6.97466	8.6084				6.97466	8.60835				6.97466	8.60904				6.97466	8.60467				6.97466	8.601
		7	8.60845				7	8.60841				7	8.60912				7	8.60477				7	8.60111
		7.00856	8.60847				7.00856	8.60843				7.00856	8.60915				7.00856	8.60481				7.00856	8.60115
		7.04247	8.60854				7.04247	8.60851				7.04247	8.60925				7.04247	8.60495				7.04247	8.6013
		7.07637	8.60861				7.07637	8.60859				7.07637	8.60937				7.07637	8.6051				7.07637	8.60146
		7.11027	8.60869				7.11027	8.60868				7.11027	8.60948				7.11027	8.60524				7.11027	8.60162
		7.14418	8.60877				7.14418	8.60877				7.14418	8.6096				7.14418	8.60539				7.14418	8.60178
		7.17808	8.60885				7.17808	8.60886				7.17808	8.60972				7.17808	8.60555				7.17808	8.60194
		7.21199	8.60894				7.21199	8.60896				7.21199	8.60984				7.21199	8.6057				7.21199	8.60211
		7.24589	8.60903				7.24589	8.60906				7.24589	8.60997				7.24589	8.60586				7.24589	8.60228
		7.27979	8.60913				7.27979	8.60917				7.27979	8.61009				7.27979	8.60603				7.27979	8.60245
		7.3137	8.60923				7.3137	8.60928				7.3137	8.61023				7.3137	8.60619				7.3137	8.60263
		7.3476	8.60933				7.3476	8.60939				7.3476	8.61036				7.3476	8.60636				7.3476	8.60281
		7.38151	8.60944				7.38151	8.60951				7.38151	8.6105				7.38151	8.60653				7.38151	8.60299
		7.41541	8.60955				7.41541	8.60963				7.41541	8.61064				7.41541	8.60671				7.41541	8.60317
		7.44932	8.60967				7.44932	8.60975				7.44932	8.61079				7.44932	8.60688				7.44932	8.60336
		7.48322	8.60979				7.48322	8.60988				7.48322	8.61093				7.48322	8.60707				7.48322	8.60355
		7.51712	8.60991				7.51712	8.61001				7.51712	8.61109				7.51712	8.60725				7.51712	8.60374
		7.55103	8.61004				7.55103	8.61014				7.55103	8.61124				7.55103	8.60744				7.55103	8.60394
		7.58493	8.61018				7.58493	8.61028				7.58493	8.6114				7.58493	8.60763				7.58493	8.60414
		7.61884	8.61031				7.61884	8.61042				7.61884	8.61156				7.61884	8.60782				7.61884	8.60434
		7.65274	8.61045				7.65274	8.61057				7.65274	8.61172				7.65274	8.60802				7.65274	8.60454
		7.68664	8.6106				7.68664	8.61072				7.68664	8.61189				7.68664	8.60822				7.68664	8.60475
		7.72055	8.61075				7.72055	8.61087				7.72055	8.61206				7.72055	8.60842				7.72055	8.60496
		7.75445	8.6109				7.75445	8.61103				7.75445	8.61223				7.75445	8.60863				7.75445	8.60518
		7.78836	8.61106				7.78836	8.61119				7.78836	8.61241				7.78836	8.60884				7.78836	8.60539
		7.82226	8.61122				7.82226	8.61135				7.82226	8.61258				7.82226	8.60905				7.82226	8.60561
		7.85616	8.61139				7.85616	8.61152				7.85616	8.61277				7.85616	8.60927				7.85616	8.60584
		7.89007	8.61156				7.89007	8.61169				7.89007	8.61295				7.89007	8.60949				7.89007	8.60606
		7.92397	8.61173				7.92397	8.61187				7.92397	8.61314				7.92397	8.60971				7.92397	8.60629
		7.95788	8.61191				7.95788	8.61205				7.95788	8.61333				7.95788	8.60993				7.95788	8.60652
		7.99178	8.61209				7.99178	8.61223				7.99178	8.61353				7.99178	8.61016				7.99178	8.60676
		8	8.61213				8	8.61228				8	8.61358				8	8.61022				8	8.60682
		8.02568	8.61228				8.02568	8.61242				8.02568	8.61373				8.02568	8.6104				8.02568	8.607
		8.05959	8.61247				8.05959	8.61261				8.05959	8.61393				8.05959	8.61063				8.05959	8.60724
		8.09349	8.61266				8.09349	8.61281				8.09349	8.61414				8.09349	8.61087				8.09349	8.60749
		8.1274	8.61286				8.1274	8.61301				8.1274	8.61434				8.1274	8.61111				8.1274	8.60774
		8.1613	8.61306				8.1613	8.61321				8.1613	8.61456				8.1613	8.61136				8.1613	8.60799
		8.19521	8.61327				8.19521	8.61342				8.19521	8.61477				8.19521	8.61161				8.19521	8.60824
		8.22911	8.61348				8.22911	8.61363				8.22911	8.61499				8.22911	8.61186				8.22911	8.6085
		8.26301	8.6137				8.26301	8.61384				8.26301	8.61521				8.26301	8.61212				8.26301	8.60876
		8.29692	8.61392				8.29692	8.61406				8.29692	8.61544				8.29692	8.61238				8.29692	8.60903
		8.33082	8.61414				8.33082	8.61428				8.33082	8.61567				8.33082	8.61264				8.33082	8.60929
		8.36473	8.61437				8.36473	8.61451				8.36473	8.6159				8.36473	8.61291				8.36473	8.60956
		8.39863	8.61461				8.39863	8.61474				8.39863	8.61613				8.39863	8.61317				8.39863	8.60984
		8.43253	8.61484				8.43253	8.61497				8.43253	8.61637				8.43253	8.61345				8.43253	8.61012
		8.46644	8.61509				8.46644	8.61521				8.46644	8.61661				8.46644	8.61372				8.46644	8.6104
		8.50034	8.61533				8.50034	8.61545				8.50034	8.61686				8.50034	8.614				8.50034	8.61068
		8.53425	8.61558				8.53425	8.6157				8.53425	8.61711				8.53425	8.61429				8.53425	8.61097
		8.56815	8.61584				8.56815	8.61595				8.56815	8.61736				8.56815	8.61457				8.56815	8.61126
		8.60205	8.6161				8.60205	8.6162				8.60205	8.61761				8.60205	8.61487				8.60205	8.61155
		8.63596	8.61636				8.63596	8.61646				8.63596	8.61787				8.63596	8.61516				8.63596	8.61185
		8.66986	8.61663				8.66986	8.61672				8.66986	8.61814				8.66986	8.61546				8.66986	8.61215
		8.70377	8.6169				8.70377	8.61698				8.70377	8.6184				8.70377	8.61576				8.70377	8.61246
		8.73767	8.61717				8.73767	8.61725				8.73767	8.61867				8.73767	8.61606				8.73767	8.61276
		8.77158	8.61746				8.77158	8.61753				8.77158	8.61894				8.77158	8.61637				8.77158	8.61308
		8.80548	8.61774				8.80548	8.61781				8.80548	8.61922				8.80548	8.61668				8.80548	8.61339
		8.83938	8.61803				8.83938	8.61809				8.83938	8.6195				8.83938	8.617				8.83938	8.61371
		8.87329	8.61832				8.87329	8.61837				8.87329	8.61978				8.87329	8.61732				8.87329	8.61403
		8.90719	8.61862				8.90719	8.61866				8.90719	8.62007				8.90719	8.61764				8.90719	8.61435
		8.9411	8.61892				8.9411	8.61896				8.9411	8.62036				8.9411	8.61796				8.9411	8.61468
		8.975	8.61923				8.975	8.61925				8.975	8.62065				8.975	8.61829				8.975	8.61502
		9	8.61946				9	8.61948				9	8.62087				9	8.61854				9	8.61526
		9.0089	8.61954				9.0089	8.61956				9.0089	8.62095				9.0089	8.61863				9.0089	8.61535
		9.04281	8.61986				9.04281	8.61986				9.04281	8.62125				9.04281	8.61896				9.04281	8.61569
		9.07671	8.62018				9.07671	8.62017				9.07671	8.62155				9.07671	8.6193				9.07671	8.61603
		9.11062	8.6205				9.11062	8.62049				9.11062	8.62186				9.11062	8.61965				9.11062	8.61638
		9.14452	8.62083				9.14452	8.6208				9.14452	8.62217				9.14452	8.62				9.14452	8.61673
		9.17842	8.62117				9.17842	8.62113				9.17842	8.62249				9.17842	8.62035				9.17842	8.61708
		9.21233	8.62151				9.21233	8.62145				9.21233	8.62281				9.21233	8.6207				9.21233	8.61744
		9.24623	8.62185				9.24623	8.62178				9.24623	8.62313				9.24623	8.62106				9.24623	8.6178
		9.28014	8.6222				9.28014	8.62212				9.28014	8.62345				9.28014	8.62142				9.28014	8.61816
		9.31404	8.62255				9.31404	8.62246				9.31404	8.62378				9.31404	8.62179				9.31404	8.61853
		9.34795	8.6229				9.34795	8.6228				9.34795	8.62411				9.34795	8.62216				9.34795	8.6189
		9.38185	8.62326				9.38185	8.62315				9.38185	8.62445				9.38185	8.62253				9.38185	8.61927
		9.41575	8.62363				9.41575	8.6235				9.41575	8.62479				9.41575	8.62291				9.41575	8.61965
		9.44966	8.624				9.44966	8.62385				9.44966	8.62513				9.44966	8.62329				9.44966	8.62003
		9.48356	8.62437				9.48356	8.62421				9.48356	8.62548				9.48356	8.62368				9.48356	8.62042
		9.51747	8.62475				9.51747	8.62458				9.51747	8.62583				9.51747	8.62406				9.51747	8.62081
		9.55137	8.62514				9.55137	8.62494				9.55137	8.62619				9.55137	8.62446				9.55137	8.6212
		9.58527	8.62552				9.58527	8.62532				9.58527	8.62654				9.58527	8.62485				9.58527	8.6216
		9.61918	8.62592				9.61918	8.62569				9.61918	8.6269				9.61918	8.62525				9.61918	8.622
		9.65308	8.62631				9.65308	8.62607				9.65308	8.62727				9.65308	8.62566				9.65308	8.6224
		9.68699	8.62672				9.68699	8.62646				9.68699	8.62764				9.68699	8.62606				9.68699	8.62281
		9.72089	8.62712				9.72089	8.62685				9.72089	8.62801				9.72089	8.62648				9.72089	8.62322
		9.75479	8.62753				9.75479	8.62724				9.75479	8.62839				9.75479	8.62689				9.75479	8.62363
		9.7887	8.62795				9.7887	8.62764				9.7887	8.62877				9.7887	8.62731				9.7887	8.62405
		9.8226	8.62837				9.8226	8.62804				9.8226	8.62915				9.8226	8.62773				9.8226	8.62447
		9.85651	8.62879				9.85651	8.62845				9.85651	8.62954				9.85651	8.62816				9.85651	8.6249
		9.89041	8.62922				9.89041	8.62886				9.89041	8.62993				9.89041	8.62859				9.89041	8.62533
		9.92432	8.62966				9.92432	8.62927				9.92432	8.63033				9.92432	8.62902				9.92432	8.62576
		9.95822	8.6301				9.95822	8.62969				9.95822	8.63072				9.95822	8.62946				9.95822	8.6262
		9.99212	8.63054				9.99212	8.63011				9.99212	8.63113				9.99212	8.6299				9.99212	8.62664
		10	8.63064				10	8.63021				10	8.63122				10	8.63001				10	8.62674
		10.026	8.63099				10.026	8.63054				10.026	8.63153				10.026	8.63035				10.026	8.62709
		10.0599	8.63144				10.0599	8.63097				10.0599	8.63194				10.0599	8.6308				10.0599	8.62753
		10.0938	8.6319				10.0938	8.63141				10.0938	8.63236				10.0938	8.63125				10.0938	8.62799
		10.1277	8.63236				10.1277	8.63185				10.1277	8.63277				10.1277	8.63171				10.1277	8.62844
		10.1616	8.63283				10.1616	8.63229				10.1616	8.63319				10.1616	8.63217				10.1616	8.6289
		10.1956	8.6333				10.1956	8.63274				10.1956	8.63362				10.1956	8.63264				10.1956	8.62937
		10.2294	8.63378				10.2294	8.6332				10.2294	8.63405				10.2294	8.63311				10.2294	8.62983
		10.2634	8.63426				10.2634	8.63365				10.2634	8.63448				10.2634	8.63358				10.2634	8.63031
		10.2973	8.63474				10.2973	8.63412				10.2973	8.63492				10.2973	8.63406				10.2973	8.63078
		10.3312	8.63523				10.3312	8.63458				10.3312	8.63536				10.3312	8.63454				10.3312	8.63126
		10.3651	8.63573				10.3651	8.63505				10.3651	8.6358				10.3651	8.63503				10.3651	8.63174
		10.399	8.63623				10.399	8.63553				10.399	8.63625				10.399	8.63552				10.399	8.63223
		10.4329	8.63674				10.4329	8.63601				10.4329	8.6367				10.4329	8.63601				10.4329	8.63272
		10.4668	8.63725				10.4668	8.63649				10.4668	8.63716				10.4668	8.63651				10.4668	8.63322
		10.5007	8.63776				10.5007	8.63698				10.5007	8.63762				10.5007	8.63701				10.5007	8.63372
		10.5346	8.63828				10.5346	8.63748				10.5346	8.63808				10.5346	8.63752				10.5346	8.63422
		10.5685	8.6388				10.5685	8.63797				10.5685	8.63855				10.5685	8.63803				10.5685	8.63473
		10.6024	8.63933				10.6024	8.63848				10.6024	8.63902				10.6024	8.63854				10.6024	8.63524
		10.6363	8.63987				10.6363	8.63898				10.6363	8.6395				10.6363	8.63906				10.6363	8.63575
		10.6702	8.64041				10.6702	8.63949				10.6702	8.63998				10.6702	8.63958				10.6702	8.63627
		10.7041	8.64095				10.7041	8.64001				10.7041	8.64046				10.7041	8.64011				10.7041	8.63679
		10.738	8.6415				10.738	8.64053				10.738	8.64095				10.738	8.64064				10.738	8.63732
		10.7719	8.64205				10.7719	8.64105				10.7719	8.64144				10.7719	8.64117				10.7719	8.63785
		10.8058	8.64261				10.8058	8.64158				10.8058	8.64193				10.8058	8.64171				10.8058	8.63839
		10.8397	8.64317				10.8397	8.64212				10.8397	8.64243				10.8397	8.64226				10.8397	8.63893
		10.8736	8.64374				10.8736	8.64265				10.8736	8.64293				10.8736	8.6428				10.8736	8.63947
		10.9075	8.64431				10.9075	8.6432				10.9075	8.64344				10.9075	8.64335				10.9075	8.64001
		10.9414	8.64489				10.9414	8.64374				10.9414	8.64395				10.9414	8.64391				10.9414	8.64057
		10.9753	8.64548				10.9753	8.6443				10.9753	8.64447				10.9753	8.64447				10.9753	8.64112
		11	8.6459				11	8.6447				11	8.64484				11	8.64488				11	8.64153
		11.0092	8.64606				11.0092	8.64485				11.0092	8.64499				11.0092	8.64503				11.0092	8.64168
		11.0432	8.64666				11.0432	8.64541				11.0432	8.64551				11.0432	8.6456				11.0432	8.64224
		11.077	8.64725				11.077	8.64598				11.077	8.64604				11.077	8.64617				11.077	8.64281
		11.111	8.64786				11.111	8.64655				11.111	8.64657				11.111	8.64675				11.111	8.64338
		11.1449	8.64846				11.1449	8.64712				11.1449	8.6471				11.1449	8.64733				11.1449	8.64396
		11.1788	8.64908				11.1788	8.6477				11.1788	8.64764				11.1788	8.64791				11.1788	8.64454
		11.2127	8.64969				11.2127	8.64829				11.2127	8.64818				11.2127	8.6485				11.2127	8.64512
		11.2466	8.65032				11.2466	8.64887				11.2466	8.64873				11.2466	8.6491				11.2466	8.64571
		11.2805	8.65095				11.2805	8.64947				11.2805	8.64928				11.2805	8.64969				11.2805	8.6463
		11.3144	8.65158				11.3144	8.65007				11.3144	8.64984				11.3144	8.6503				11.3144	8.6469
		11.3483	8.65222				11.3483	8.65067				11.3483	8.6504				11.3483	8.6509				11.3483	8.6475
		11.3822	8.65286				11.3822	8.65127				11.3822	8.65096				11.3822	8.65151				11.3822	8.6481
		11.4161	8.65351				11.4161	8.65189				11.4161	8.65153				11.4161	8.65213				11.4161	8.64871
		11.45	8.65416				11.45	8.6525				11.45	8.6521				11.45	8.65275				11.45	8.64932

## Sheet: Fig2c
B(T)	MR(100%) B//Z 2K		B(T)	MR(100%) B//Y 2K		B(T)	MR(100%) B//Y 2K
-3.9e-05	-0.000904804		1.4e-05	0.01551		4e-06	0.00251
-4.1e-05	0.000802417		2.1e-05	-0.01546		2e-06	-0.00258
0.00143	0.00882		0.00666	-0.0397		0.00754	-0.00597
0.01221	-0.00204		0.0172	-0.03427		0.01817	-0.02389
0.02291	-0.00354		0.02792	-0.03427		0.02891	-0.02302
0.03368	-0.00814		0.03909	-0.03427		0.03965	-0.02292
0.04444	-0.01163		0.04946	-0.06044		0.05044	-0.01754
0.05524	0.00325		0.06023	-0.03427		0.06122	-0.0121
0.06601	0.00203		0.071	-0.03427		0.0724	-0.02049
0.0768	-0.00219		0.08181	-0.03427		0.08319	-0.01792
0.08759	-0.00136		0.09259	-0.06321		0.09397	-0.02013
0.09878	-0.00136		0.10337	-0.03427		0.10476	-0.03599
0.10956	-0.00377		0.11417	-0.06527		0.11552	-0.02631
0.12035	0.00203		0.12494	-0.03427		0.1267	-0.0146
0.13121	-0.00475		0.13582	-0.09215		0.13757	-0.02461
0.142	-0.0072		0.14662	-0.03948		0.14836	-0.03092
0.1528	0.00442		0.1574	-0.07768		0.15915	-0.028
0.16358	-0.00397		0.1682	-0.06882		0.16994	-0.02812
0.17436	-0.00136		0.17898	-0.05742		0.18073	-0.02642
0.18517	-0.00181		0.18978	-0.04033		0.19152	-0.01647
0.19595	-0.00346		0.20057	-0.09215		0.20269	-0.03582
0.20714	-0.00475		0.21133	-0.06936		0.21349	-0.02511
0.21792	-0.01179		0.22212	-0.06321		0.22427	-0.01962
0.22871	-0.00862		0.23292	-0.09215		0.23466	-0.03725
0.2395	-0.00785		0.24371	-0.09215		0.24585	-0.01996
0.25069	-0.01372		0.2545	-0.07971		0.25664	-0.028
0.26156	-0.01153		0.26538	-0.11521		0.26753	-0.03648
0.27196	-0.01918		0.27657	-0.11336		0.27828	-0.04739
0.28315	-0.02073		0.28693	-0.10475		0.28946	-0.04357
0.29394	-0.0201		0.29773	-0.09623		0.30026	-0.04651
0.30473	-0.0251		0.30852	-0.10662		0.31104	-0.04991
0.31552	-0.02326		0.31931	-0.15004		0.32183	-0.04036
0.3263	-0.02309		0.3301	-0.11661		0.33302	-0.04979
0.3371	-0.02879		0.34089	-0.15004		0.3438	-0.04186
0.34828	-0.02714		0.35169	-0.12555		0.35459	-0.05994
0.35907	-0.03357		0.36248	-0.15004		0.36539	-0.05502
0.36986	-0.03188		0.37368	-0.15004		0.37618	-0.04231
0.38066	-0.04084		0.38447	-0.17131		0.38698	-0.04813
0.39146	-0.02631		0.39494	-0.17898		0.39823	-0.05174
0.40267	-0.0413		0.40613	-0.18701		0.40901	-0.05849
0.41347	-0.04087		0.41652	-0.20792		0.41982	-0.06368
0.42425	-0.04544		0.42773	-0.17898		0.4302	-0.0631
0.43504	-0.0449		0.43852	-0.20364		0.44135	-0.06004
0.44624	-0.03979		0.44888	-0.19345		0.45215	-0.07243
0.45702	-0.03979		0.46008	-0.21907		0.46293	-0.05911
0.46777	-0.04544		0.47086	-0.22239		0.47372	-0.07098
0.47857	-0.05223		0.48166	-0.20792		0.48452	-0.09329
0.48936	-0.04999		0.49246	-0.21502		0.49572	-0.08063
0.50017	-0.05843		0.50287	-0.23238		0.50612	-0.09021
0.51137	-0.05772		0.51406	-0.2658		0.51689	-0.08134
0.5222	-0.06017		0.52489	-0.27359		0.52814	-0.0853
0.53302	-0.06771		0.53569	-0.23195		0.53854	-0.11832
0.54423	-0.06881		0.54652	-0.22618		0.54975	-0.0983
0.55503	-0.07427		0.55731	-0.2658		0.56054	-0.11631
0.56583	-0.07324		0.56811	-0.2658		0.57135	-0.10851
0.57663	-0.08366		0.57893	-0.27633		0.58215	-0.10479
0.58743	-0.08167		0.58972	-0.30922		0.59295	-0.10691
0.59863	-0.08409		0.60012	-0.30922		0.60375	-0.10298
0.60943	-0.07665		0.61132	-0.32369		0.61455	-0.11218
0.6202	-0.08581		0.62213	-0.30069		0.62575	-0.11072
0.63099	-0.09226		0.63295	-0.32369		0.63654	-0.12496
0.6418	-0.09607		0.64373	-0.3325		0.64734	-0.13087
0.65261	-0.10057		0.6546	-0.35263		0.65821	-0.13271
0.66388	-0.09743		0.6654	-0.33357		0.66899	-0.13332
0.67468	-0.10309		0.67622	-0.36235		0.67978	-0.14084
0.68548	-0.1014		0.68699	-0.38632		0.69059	-0.12898
0.69629	-0.10441		0.69778	-0.39126		0.70179	-0.13798
0.70709	-0.11254		0.70859	-0.38157		0.71219	-0.14497
0.71789	-0.11666		0.71939	-0.39158		0.72299	-0.14497
0.7287	-0.11838		0.7302	-0.43946		0.73378	-0.15723
0.7399	-0.1155		0.74101	-0.43946		0.74499	-0.16071
0.75069	-0.1181		0.7518	-0.42037		0.7558	-0.17622
0.7615	-0.1289		0.76261	-0.44988		0.7666	-0.16553
0.7723	-0.12444		0.77341	-0.45002		0.7774	-0.16871
0.78307	-0.13299		0.78423	-0.43946		0.78828	-0.17549
0.79436	-0.13915		0.79508	-0.4684		0.79948	-0.1752
0.80477	-0.14297		0.80589	-0.49178		0.81029	-0.19697
0.81596	-0.1486		0.81668	-0.47956		0.8211	-0.19088
0.82676	-0.15343		0.8275	-0.49734		0.83187	-0.18547
0.83757	-0.15736		0.83831	-0.51474		0.84268	-0.21734
0.84878	-0.15905		0.84908	-0.5309		0.85388	-0.21244
0.85955	-0.16262		0.85988	-0.55522		0.86468	-0.19651
0.87035	-0.16729		0.87068	-0.54667		0.87548	-0.20092
0.88115	-0.17035		0.88149	-0.55522		0.88628	-0.2255
0.89196	-0.1777		0.89229	-0.52628		0.89708	-0.22423
0.90276	-0.18177		0.9031	-0.56758		0.90785	-0.23773
0.91356	-0.18177		0.9139	-0.59864		0.9191	-0.22853
0.92443	-0.18417		0.92512	-0.59898		0.92992	-0.22604
0.93522	-0.19296		0.93552	-0.58417		0.94072	-0.23944
0.94642	-0.20296		0.94674	-0.58417		0.95152	-0.2393
0.95723	-0.19791		0.95713	-0.62609		0.96273	-0.25121
0.96803	-0.20116		0.96795	-0.61311		0.97353	-0.26054
0.97884	-0.20554		0.97874	-0.67099		0.98434	-0.26364
0.98964	-0.20529		0.98954	-0.67099		0.99513	-0.26287
1.00085	-0.2124		1.00036	-0.67099		1.00594	-0.27381
1.01165	-0.22089		1.01115	-0.67099		1.01675	-0.27771
1.02242	-0.22518		1.02196	-0.69993		1.02755	-0.29683
1.03322	-0.22349		1.03276	-0.72888		1.03875	-0.29533
1.04403	-0.22673		1.04357	-0.72888		1.04958	-0.27684
1.05487	-0.23535		1.05441	-0.7351		1.06039	-0.29558
1.06606	-0.2419		1.06521	-0.70624		1.07116	-0.29907
1.07686	-0.24811		1.07602	-0.74165		1.08197	-0.30093
1.08765	-0.24804		1.0868	-0.78036		1.09277	-0.31249
1.09847	-0.25561		1.09759	-0.78676		1.10358	-0.31368
1.10928	-0.26248		1.1084	-0.78676		1.11478	-0.33441
1.12008	-0.26742		1.1192	-0.78676		1.12558	-0.32623
1.13088	-0.27499		1.13	-0.78676		1.13639	-0.3364
1.14208	-0.27945		1.1412	-0.80059		1.14719	-0.33497
1.15288	-0.28875		1.15162	-0.85644		1.158	-0.34653
1.16369	-0.28706		1.16242	-0.84464		1.1688	-0.34561
1.1745	-0.28534		1.17322	-0.82892		1.17965	-0.35349
1.18532	-0.28629		1.18407	-0.87359		1.19086	-0.34551
1.19612	-0.29974		1.19528	-0.85864		1.20166	-0.36995
1.20692	-0.31149		1.20567	-0.90253		1.21287	-0.36415
1.21813	-0.30745		1.21649	-0.90253		1.22327	-0.3786
1.22893	-0.31254		1.2273	-0.9091		1.23408	-0.38231
1.23973	-0.32874		1.23809	-0.91583		1.24529	-0.39553
1.25054	-0.32854		1.2489	-0.91604		1.25608	-0.39926
1.26131	-0.33544		1.2597	-0.96041		1.26689	-0.39587
1.27211	-0.34553		1.27052	-0.96041		1.27771	-0.40396
1.28333	-0.34537		1.28132	-0.93863		1.28889	-0.43248
1.29412	-0.34319		1.29213	-0.96041		1.2993	-0.41271
1.30493	-0.35326		1.30292	-0.97517		1.31057	-0.41112
1.31581	-0.35758		1.31379	-0.9818		1.3214	-0.42108
1.32661	-0.3626		1.32461	-1.05482		1.33219	-0.43296
1.33742	-0.37351		1.3354	-1.02528		1.343	-0.43336
1.34862	-0.37549		1.34622	-1.03268		1.3538	-0.43316
1.35942	-0.37779		1.35703	-1.07618		1.36501	-0.43951
1.37064	-0.38481		1.36823	-1.08495		1.37582	-0.46157
1.38145	-0.39175		1.37865	-1.07618		1.38662	-0.45684
1.39224	-0.39909		1.38985	-1.09322		1.39742	-0.47071
1.40345	-0.40559		1.40066	-1.07618		1.40823	-0.47039
1.41383	-0.41435		1.41147	-1.09477		1.41943	-0.48555
1.42502	-0.41848		1.42227	-1.12391		1.43024	-0.50075
1.43582	-0.42018		1.43307	-1.1531		1.44107	-0.49437
1.44671	-0.42188		1.44391	-1.19195		1.45187	-0.4923
1.45791	-0.42527		1.45472	-1.18235		1.46269	-0.51032
1.46871	-0.43388		1.46551	-1.16301		1.47349	-0.50799
1.47951	-0.43984		1.47633	-1.19195		1.48429	-0.5024
1.49032	-0.44973		1.48711	-1.20094		1.49551	-0.52464
1.50112	-0.45918		1.49789	-1.19195		1.50631	-0.51284
1.51192	-0.46018		1.50911	-1.21798		1.51712	-0.54289
1.52273	-0.45579		1.51991	-1.26763		1.52792	-0.52189
1.53394	-0.46951		1.53031	-1.24983		1.53873	-0.53194
1.54475	-0.47614		1.54152	-1.27877		1.54991	-0.55
1.55556	-0.47614		1.55233	-1.27077		1.56071	-0.54856
1.56635	-0.48158		1.56313	-1.27877		1.57152	-0.57326
1.57716	-0.49087		1.57393	-1.30772		1.58272	-0.57218
1.58797	-0.50157		1.58474	-1.30772		1.59353	-0.56541
1.59915	-0.50533		1.59553	-1.3331		1.60433	-0.57557
1.60997	-0.51174		1.60635	-1.33056		1.61513	-0.5823
1.62077	-0.51005		1.61715	-1.35113		1.62593	-0.59392
1.63158	-0.5222		1.62796	-1.35989		1.63675	-0.58753
1.64279	-0.52637		1.63876	-1.33666		1.64755	-0.6228
1.6536	-0.52744		1.64955	-1.3393		1.65876	-0.59272
1.6644	-0.53913		1.66034	-1.36816		1.66956	-0.61104
1.67521	-0.5461		1.67115	-1.42348		1.68036	-0.61285
1.68601	-0.55112		1.68195	-1.42348		1.69117	-0.63828
1.69682	-0.55719		1.69275	-1.43571		1.70239	-0.64023
1.70765	-0.56162		1.70357	-1.45243		1.71278	-0.64503
1.71886	-0.57496		1.71439	-1.46266		1.72398	-0.65379
1.72967	-0.58394		1.72557	-1.48215		1.73479	-0.65361
1.74047	-0.58483		1.73638	-1.48137		1.7456	-0.66185
1.75128	-0.58569		1.74718	-1.50901		1.7564	-0.65534
1.76248	-0.58692		1.75759	-1.50731		1.7676	-0.6693
1.77328	-0.59483		1.76839	-1.51031		1.77802	-0.672
1.78409	-0.60053		1.77919	-1.53925		1.78922	-0.6808
1.7949	-0.60893		1.7904	-1.53925		1.80002	-0.69095
1.80611	-0.62196		1.80082	-1.57719		1.81083	-0.71118
1.81692	-0.61857		1.81161	-1.56544		1.82204	-0.70598
1.82771	-0.63358		1.82242	-1.57059		1.83283	-0.70948
1.83897	-0.63553		1.83322	-1.6239		1.84371	-0.70978
1.84978	-0.63798		1.84409	-1.62138		1.85452	-0.7162
1.86059	-0.65009		1.8549	-1.59714		1.86572	-0.72526
1.87139	-0.65391		1.8657	-1.60131		1.8765	-0.72682
1.8822	-0.66371		1.87652	-1.65309		1.88729	-0.71343
1.893	-0.67237		1.88729	-1.65502		1.8981	-0.74678
1.90379	-0.67521		1.89807	-1.69478		1.90891	-0.74587
1.91499	-0.69073		1.9089	-1.7129		1.91972	-0.77211
1.92579	-0.69318		1.9197	-1.68106		1.93051	-0.76484
1.9366	-0.69906		1.9305	-1.7129		1.94174	-0.7661
1.94781	-0.70373		1.94171	-1.7129		1.9521	-0.77621
1.9586	-0.70901		1.95251	-1.74086		1.9633	-0.79271
1.96904	-0.71096		1.96328	-1.74069		1.97414	-0.78736
1.98026	-0.72713		1.97413	-1.74185		1.98495	-0.76542
1.99105	-0.73048		1.98454	-1.77075		1.99575	-0.79155
2.00185	-0.73981		1.99573	-1.78431		2.00695	-0.8095
2.01266	-0.7326		2.00655	-1.79749		2.01776	-0.82306
2.02386	-0.74736		2.01735	-1.79973		2.02857	-0.81851
2.03428	-0.76193		2.02774	-1.82867		2.03978	-0.83533
2.04549	-0.75447		2.03857	-1.82867		2.05059	-0.84767
2.0563	-0.76191		2.04978	-1.82867		2.06179	-0.83541
2.06707	-0.7722		2.06058	-1.85651		2.0726	-0.85385
2.07787	-0.77835		2.07138	-1.85377		2.0834	-0.86287
2.08867	-0.78997		2.08219	-1.87209		2.0942	-0.86567
2.09988	-0.79396		2.09299	-1.88656		2.10501	-0.87045
2.11108	-0.80494		2.1038	-1.89855		2.11578	-0.88101
2.12148	-0.81489		2.1146	-1.89042		2.12698	-0.8827
2.13269	-0.81815		2.12537	-1.94444		2.13779	-0.88654
2.1435	-0.82093		2.13617	-1.94444		2.14858	-0.88501
2.15429	-0.83162		2.14698	-1.94444		2.15939	-0.90097
2.16509	-0.83273		2.15777	-1.97338		2.17018	-0.93009
2.1759	-0.839		2.16858	-1.94923		2.181	-0.91799
2.1871	-0.85122		2.17937	-1.99402		2.19179	-0.92032
2.1979	-0.84973		2.19058	-2.00232		2.203	-0.9279
2.2087	-0.86443		2.20139	-1.98026		2.2138	-0.93923
2.21949	-0.87631		2.2122	-2.03127		2.22461	-0.93548
2.23036	-0.87488		2.22299	-2.03127		2.23548	-0.94086
2.24116	-0.87875		2.23388	-2.03127		2.24669	-0.94576
2.25197	-0.88879		2.24468	-2.06021		2.2575	-0.9612
2.26317	-0.89422		2.25549	-2.08096		2.26828	-0.95789
2.27397	-0.90123		2.26628	-2.08077		2.27907	-0.96345
2.28478	-0.90344		2.27708	-2.06875		2.28987	-0.97302
2.29555	-0.91949		2.28785	-2.10362		2.30067	-0.98241
2.30635	-0.92656		2.29866	-2.11809		2.31187	-0.99231
2.31715	-0.93257		2.30945	-2.11809		2.32267	-0.99736
2.32835	-0.93324		2.32025	-2.14242		2.33348	-1.00994
2.33915	-0.94027		2.33106	-2.16623		2.34425	-1.02045
2.34996	-0.94074		2.34185	-2.17598		2.35506	-1.01123
2.36085	-0.9464		2.35266	-2.17598		2.36595	-1.01409
2.37167	-0.96358		2.36352	-2.185		2.37676	-1.01899
2.38248	-0.977		2.37433	-2.20492		2.38795	-1.03935
2.39369	-0.98782		2.38513	-2.23386		2.39876	-1.04583
2.40449	-0.98183		2.39594	-2.23386		2.40957	-1.04548
2.41528	-0.99423		2.40674	-2.2537		2.42036	-1.05461
2.42609	-1.003		2.41754	-2.23386		2.43116	-1.06305
2.43688	-1.00976		2.42834	-2.24492		2.44197	-1.07529
2.44769	-1.01196		2.43914	-2.2628		2.45277	-1.06638
2.45887	-1.01342		2.44995	-2.29174		2.46398	-1.08428
2.46967	-1.02142		2.46075	-2.29174		2.47478	-1.08036
2.48049	-1.02722		2.47156	-2.29174		2.48558	-1.12792
2.49133	-1.03864		2.48236	-2.30373		2.49684	-1.07647
2.50256	-1.04017		2.49363	-2.29174		2.50762	-1.09862
2.51336	-1.05206		2.50444	-2.34963		2.51842	-1.10447
2.52417	-1.06243		2.51484	-2.36169		2.52923	-1.09837
2.53497	-1.06771		2.52601	-2.35629		2.54003	-1.11764
2.54617	-1.07442		2.53681	-2.37857		2.55124	-1.12081
2.55697	-1.08121		2.54722	-2.37857		2.56203	-1.14176
2.56738	-1.08637		2.55842	-2.42139		2.57284	-1.15363
2.57859	-1.09335		2.56882	-2.42363		2.58364	-1.14346
2.58939	-1.10247		2.58003	-2.40751		2.59445	-1.14515
2.60059	-1.1103		2.59083	-2.42219		2.60565	-1.1546
2.6114	-1.12006		2.60163	-2.4654		2.61645	-1.15171
2.62221	-1.11728		2.61204	-2.45247		2.62731	-1.17058
2.63302	-1.1186		2.6233	-2.47228		2.63811	-1.16604
2.64384	-1.13512		2.6341	-2.4654		2.64892	-1.18516
2.65464	-1.1356		2.64491	-2.49434		2.65972	-1.20618
2.66584	-1.1443		2.6553	-2.50964		2.67089	-1.20449
2.67665	-1.15756		2.66612	-2.52328		2.6817	-1.20279
2.68745	-1.16249		2.67692	-2.52328		2.69251	-1.21145
2.69821	-1.17094		2.68812	-2.53843		2.7033	-1.2074
2.70942	-1.17813		2.69852	-2.58116		2.7141	-1.22307
2.72022	-1.17983		2.70932	-2.58116		2.72492	-1.23258
2.73103	-1.18643		2.72013	-2.58116		2.73611	-1.24223
2.74183	-1.2013		2.73092	-2.59559		2.74692	-1.2475
2.75269	-1.20007		2.74174	-2.61011		2.75779	-1.24235
2.76349	-1.21173		2.75259	-2.61011		2.76899	-1.26334
2.7747	-1.21883		2.76381	-2.62592		2.77979	-1.26272
2.78552	-1.22723		2.7742	-2.63905		2.79059	-1.26436
2.79632	-1.23376		2.785	-2.65447		2.8014	-1.26779
2.80712	-1.23756		2.79622	-2.65582		2.81221	-1.27797
2.81792	-1.24394		2.80703	-2.65596		2.82301	-1.28195
2.82873	-1.25274		2.81743	-2.69044		2.83381	-1.29433
2.83953	-1.26087		2.82823	-2.68406		2.84461	-1.28445
2.85032	-1.26963		2.83903	-2.69693		2.85582	-1.30609
2.86151	-1.26972		2.85023	-2.71444		2.86661	-1.3056
2.87232	-1.28662		2.86064	-2.71343		2.87742	-1.31177
2.88316	-1.28168		2.87145	-2.71948		2.88831	-1.33446
2.89399	-1.29816		2.88226	-2.77163		2.89952	-1.32252
2.9048	-1.30361		2.89314	-2.75482		2.91032	-1.32908
2.9156	-1.30502		2.90435	-2.79823		2.92072	-1.33608
2.92641	-1.31538		2.91475	-2.78376		2.93193	-1.33947
2.93759	-1.31708		2.92594	-2.79823		2.94274	-1.34194
2.94839	-1.33399		2.93635	-2.82128		2.95355	-1.35527
2.9592	-1.34091		2.94754	-2.8127		2.96436	-1.35771
2.97	-1.34914		2.95836	-2.8127		2.97515	-1.36222
2.9808	-1.35779		2.96917	-2.8127		2.98596	-1.33884
2.99199	-1.36462		2.97956	-2.83105		2.99712	-1.38296
3.00281	-1.36296		2.99036	-2.87059		3.00793	-1.38941
3.01324	-1.37617		3.00157	-2.88971		3.0188	-1.39721
3.02448	-1.3832		3.01237	-2.89953		3.0296	-1.40063
3.03529	-1.38825		3.02324	-2.89012		3.04041	-1.41187
3.04609	-1.38674		3.03404	-2.89953		3.0516	-1.41489
3.0573	-1.39859		3.04485	-2.9483		3.062	-1.42084
3.0677	-1.40525		3.05565	-2.92847		3.07321	-1.43392
3.0785	-1.41539		3.06646	-2.92847		3.08403	-1.4389
3.0897	-1.41905		3.07726	-2.93848		3.09482	-1.43886
3.10052	-1.4307		3.08804	-2.93692		3.10562	-1.43867
3.11132	-1.43584		3.09883	-2.95741		3.11643	-1.45478
3.12212	-1.43584		3.10963	-3.00689		3.12724	-1.45259
3.13294	-1.44603		3.12044	-2.98635		3.13804	-1.45077
3.14374	-1.45282		3.13125	-2.99655		3.14888	-1.47992
3.15497	-1.4613		3.14205	-3.00656		3.16005	-1.48534
3.16538	-1.4665		3.15289	-3.02128		3.17085	-1.48838
3.17658	-1.47492		3.16367	-3.04424		3.18168	-1.49248
3.18739	-1.48847		3.17447	-3.06953		3.19247	-1.49476
3.1982	-1.49005		3.18526	-3.04424		3.20366	-1.5131
3.209	-1.48867		3.19607	-3.07318		3.21448	-1.51132
3.21981	-1.50196		3.20688	-3.07318		3.22528	-1.51028
3.23102	-1.50038		3.21768	-3.09464		3.23609	-1.51249
3.2418	-1.51405		3.22849	-3.10212		3.24689	-1.53401
3.25262	-1.52579		3.23929	-3.1095		3.2577	-1.53655
3.26344	-1.52573		3.25011	-3.10212		3.26851	-1.53759
3.27423	-1.53591		3.26092	-3.12441		3.27976	-1.55245
3.28549	-1.53453		3.27171	-3.10859		3.29056	-1.55664
3.29631	-1.54948		3.28257	-3.18269		3.30138	-1.55825
3.30709	-1.55293		3.29337	-3.18284		3.31216	-1.56626
3.31791	-1.56814		3.30417	-3.18281		3.32294	-1.57639
3.32872	-1.57498		3.31499	-3.186		3.33375	-1.57944
3.33951	-1.57989		3.32575	-3.21206		3.34496	-1.58788
3.35032	-1.58345		3.33655	-3.21789		3.35577	-1.58831
3.36113	-1.58664		3.34737	-3.22972		3.36656	-1.59974
3.37234	-1.60213		3.35817	-3.21789		3.37737	-1.60058
3.38273	-1.60878		3.36897	-3.21789		3.38855	-1.60473
3.39394	-1.61221		3.37978	-3.27001		3.39935	-1.61487
3.40474	-1.62081		3.39059	-3.27577		3.41023	-1.61981
3.41563	-1.62597		3.40136	-3.27577		3.42104	-1.6169
3.42644	-1.63433		3.41223	-3.27577		3.43184	-1.62296
3.43723	-1.63937		3.42304	-3.27827		3.44305	-1.63248
3.44845	-1.64959		3.43384	-3.28847		3.45385	-1.63747
3.45886	-1.65299		3.44465	-3.30472		3.46466	-1.64539
3.47006	-1.66317		3.45546	-3.33063		3.47546	-1.64429
3.48086	-1.6682		3.46625	-3.33366		3.48627	-1.6611
3.49167	-1.67364		3.47708	-3.36014		3.49707	-1.68813
3.50244	-1.67683		3.48788	-3.33366		3.50788	-1.67595
3.51325	-1.68509		3.49867	-3.34913		3.51868	-1.68171
3.52445	-1.69041		3.50948	-3.35938		3.52949	-1.69396
3.53526	-1.70589		3.5203	-3.40376		3.54032	-1.69746
3.54611	-1.72557		3.53149	-3.39154		3.55111	-1.69833
3.55692	-1.72085		3.54235	-3.39154		3.56231	-1.70325
3.56812	-1.72451		3.55315	-3.39252		3.57312	-1.71958
3.57893	-1.73298		3.56352	-3.44842		3.58392	-1.70893
3.58935	-1.73785		3.57431	-3.42018		3.59474	-1.72929
3.60054	-1.74603		3.58514	-3.44799		3.60594	-1.7264
3.61134	-1.74998		3.59634	-3.47074		3.61674	-1.73287
3.62215	-1.75493		3.60715	-3.45026		3.62755	-1.74732
3.63295	-1.7602		3.61796	-3.47837		3.63835	-1.74902
3.64417	-1.77456		3.62875	-3.4757		3.64917	-1.75543
3.65497	-1.77024		3.63956	-3.49284		3.65996	-1.76192
3.66573	-1.77533		3.65037	-3.47451		3.67077	-1.75911
3.67654	-1.78889		3.66118	-3.49284		3.68197	-1.75837
3.68735	-1.79415		3.67198	-3.52178		3.69278	-1.7649
3.69815	-1.79721		3.68278	-3.53383		3.7036	-1.76889
3.70936	-1.80351		3.6936	-3.56519		3.71436	-1.7755
3.72016	-1.81739		3.7044	-3.53625		3.72556	-1.78764
3.73098	-1.81324		3.71519	-3.56519		3.73637	-1.78895
3.74175	-1.81249		3.72597	-3.55072		3.74718	-1.81012
3.75255	-1.82475		3.73676	-3.56519		3.75799	-1.82436
3.76376	-1.82932		3.74796	-3.57543		3.76919	-1.80927
3.77457	-1.84872		3.75877	-3.58345		3.78	-1.81637
3.78538	-1.84493		3.76958	-3.62308		3.79078	-1.81039
3.79618	-1.86041		3.78038	-3.62308		3.8016	-1.82832
3.80703	-1.85808		3.79118	-3.59414		3.81241	-1.82515
3.81782	-1.86995		3.802	-3.62308		3.82362	-1.84575
3.82903	-1.8773		3.81282	-3.63236		3.83443	-1.8427
3.83944	-1.8763		3.82362	-3.67089		3.84484	-1.86355
3.85065	-1.88829		3.83443	-3.65202		3.85604	-1.85658
3.86145	-1.90141		3.84523	-3.68096		3.86684	-1.8496
3.87226	-1.91112		3.85604	-3.68096		3.87765	-1.86145
3.88347	-1.91773		3.86685	-3.70426		3.88846	-1.85268
3.89386	-1.91215		3.87766	-3.70398		3.89927	-1.8849
3.90505	-1.91804		3.88847	-3.67473		3.91007	-1.89029
3.91585	-1.92525		3.89927	-3.73885		3.92087	-1.89877
3.92665	-1.92591		3.91008	-3.7399		3.93211	-1.90359
3.93793	-1.9425		3.92088	-3.75392		3.94295	-1.91153
3.94873	-1.94928		3.93169	-3.7099		3.95373	-1.90205
3.95953	-1.96152		3.94256	-3.72424		3.96453	-1.91522
3.97033	-1.96152		3.95336	-3.73885		3.97534	-1.91405
3.98114	-1.96348		3.96413	-3.76779		3.98654	-1.93436
3.99192	-1.97876		3.97494	-3.78111		3.99735	-1.93089
4.00274	-1.97789		3.98575	-3.79673		4.00856	-1.93351
4.01394	-1.98934		3.99655	-3.80998		4.01896	-1.94521
4.02474	-1.99324		4.00737	-3.80877		4.03018	-1.9467
4.03556	-2.00036		4.01817	-3.84601		4.04098	-1.95479
4.04636	-1.9936		4.02897	-3.82567		4.05179	-1.94787
4.05753	-2.01182		4.03978	-3.84014		4.06258	-1.96392
4.06837	-2.0135		4.05058	-3.85461		4.07342	-1.9674
4.07919	-2.01334		4.06139	-3.85461		4.08423	-1.9775
4.08999	-2.03208		4.07223	-3.86503		4.09504	-1.96821
4.1008	-2.02868		4.08304	-3.88356		4.10619	-1.99432
4.11201	-2.03566		4.09384	-3.9125		4.117	-1.99568
4.1228	-2.05138		4.10466	-3.88356		4.12781	-2.00276
4.13359	-2.05783		4.11545	-3.9125		4.13861	-2.01152
4.1444	-2.06325		4.12622	-3.90311		4.14943	-2.01459
4.1552	-2.07202		4.13703	-3.93244		4.16023	-2.02459
4.16641	-2.07689		4.14783	-3.93133		4.17143	-2.02592
4.17722	-2.08941		4.15824	-3.92232		4.18224	-2.0417
4.18802	-2.09378		4.16946	-3.96002		4.19304	-2.03886
4.19882	-2.10056		4.17986	-3.97038		4.20385	-2.04804
4.20963	-2.10395		4.19065	-3.97038		4.21508	-2.03657
4.22044	-2.10617		4.20146	-3.98934		4.22588	-2.04701
4.23164	-2.11582		4.21228	-3.98485		4.23669	-2.04362
4.24244	-2.11491		4.22309	-3.99932		4.24749	-2.06232
4.25325	-2.12719		4.23388	-4.02827		4.2583	-2.07442
4.26444	-2.13972		4.24469	-3.99932		4.26909	-2.06922
4.27486	-2.14165		4.25549	-4.02827		4.2799	-2.07657
4.28605	-2.15184		4.26628	-4.02827		4.29069	-2.09806
4.29683	-2.15267		4.27709	-4.03586		4.3019	-2.08436
4.30804	-2.16233		4.2879	-4.06464		4.31231	-2.09745
4.31844	-2.1565		4.29869	-4.08615		4.32352	-2.1043
4.32929	-2.16669		4.30951	-4.07896		4.33439	-2.10605
4.34012	-2.1777		4.32032	-4.08615		4.3452	-2.11781
4.35133	-2.18792		4.33119	-4.10227		4.356	-2.13177
4.36214	-2.19257		4.34201	-4.09719		4.3668	-2.13007
4.37331	-2.19283		4.35281	-4.11509		4.37762	-2.13177
4.3841	-2.20025		4.36402	-4.13989		4.38882	-2.13072
4.39491	-2.20953		4.37483	-4.09877		4.39961	-2.13837
4.4057	-2.21462		4.38561	-4.1397		4.41041	-2.1481
4.41651	-2.2177		4.39642	-4.14109		4.42123	-2.15169
4.42732	-2.23375		4.40723	-4.14582		4.43203	-2.16224
4.43812	-2.23301		4.41803	-4.17088		4.44284	-2.15892
4.44893	-2.24299		4.42884	-4.17153		4.45404	-2.17374
4.46022	-2.24355		4.44002	-4.14404		4.46494	-2.1733
4.47103	-2.25469		4.45042	-4.14403		4.47574	-2.18027
4.48184	-2.25775		4.46171	-4.20192		4.48655	-2.1765
4.49264	-2.26434		4.47252	-4.22564		4.49736	-2.1889
4.50345	-2.27164		4.48332	-4.20192		4.50816	-2.19619
4.51465	-2.27915		4.49413	-4.2215		4.51936	-2.19164
4.52545	-2.27121		4.50453	-4.23086		4.53015	-2.20745
4.53623	-2.2915		4.51574	-4.23808		4.54096	-2.21257
4.54703	-2.29151		4.52654	-4.21055		4.55176	-2.2171
4.55783	-2.30169		4.53692	-4.2598		4.56258	-2.21932
4.56904	-2.30625		4.54774	-4.27925		4.57337	-2.24411
4.57983	-2.30979		4.55854	-4.269		4.58419	-2.23737
4.5907	-2.31644		4.56976	-4.28874		4.59542	-2.24113
4.60151	-2.3176		4.58015	-4.31769		4.60622	-2.24746
4.61231	-2.31989		4.59102	-4.30322		4.61704	-2.2566
4.62312	-2.32492		4.60181	-4.28874		4.62783	-2.26549
4.63433	-2.33279		4.6126	-4.31047		4.63863	-2.2623
4.64514	-2.34386		4.62341	-4.28874		4.64984	-2.26511
4.65593	-2.35273		4.63421	-4.33246		4.66024	-2.26949
4.66675	-2.36453		4.64502	-4.35306		4.67105	-2.27606
4.67755	-2.3583		4.65582	-4.33002		4.68224	-2.28885
4.68873	-2.3759		4.66662	-4.36966		4.69306	-2.28887
4.69951	-2.37486		4.67743	-4.33288		4.70387	-2.30434
4.71032	-2.37892		4.68823	-4.3611		4.71465	-2.30982
4.72118	-2.38809		4.69903	-4.37557		4.72593	-2.30977
4.73238	-2.39178		4.70984	-4.37557		4.73673	-2.31146
4.7432	-2.3939		4.72069	-4.40747		4.74753	-2.31253
4.7536	-2.39557		4.73151	-4.40451		4.7583	-2.3372
4.7648	-2.41165		4.7423	-4.3869		4.76952	-2.33519
4.77562	-2.42334		4.75311	-4.40451		4.78031	-2.32859
4.78641	-2.4233		4.7639	-4.41898		4.79112	-2.39218
4.79721	-2.43123		4.7747	-4.43345		4.80192	-2.34301
4.80801	-2.43965		4.7855	-4.43345		4.81274	-2.34248
4.81923	-2.4355		4.79629	-4.43455		4.82395	-2.34594
4.83002	-2.43504		4.8071	-4.4624		4.8347	-2.3638
4.84084	-2.44546		4.8179	-4.4624		4.84551	-2.36451
4.85208	-2.45053		4.8287	-4.4624		4.85637	-2.35946
4.8629	-2.45562		4.83949	-4.47539		4.86718	-2.37949
4.87371	-2.46342		4.85031	-4.49134		4.87798	-2.3788
4.88492	-2.47		4.86115	-4.49989		4.8888	-2.40037
4.89572	-2.4719		4.87235	-4.49134		4.89999	-2.39993
4.90653	-2.47907		4.88316	-4.52028		4.91081	-2.40131
4.91733	-2.48238		4.89357	-4.51635		4.92161	-2.40639
4.92814	-2.48796		4.90477	-4.54922		4.93282	-2.40639
4.93894	-2.49026		4.91519	-4.52723		4.94363	-2.4107
4.94975	-2.49875		4.92638	-4.54922		4.95402	-2.42494
4.96095	-2.51245		4.93678	-4.57816		4.96523	-2.42674
4.97177	-2.52407		4.94759	-4.58623		4.97602	-2.43426
4.98263	-2.5254		4.9588	-4.54922		4.9869	-2.42789
4.99345	-2.52883		4.96919	-4.54922		4.9977	-2.44922
5.00426	-2.53029		4.98	-4.59573		5.0085	-2.46692
5.01503	-2.53877		4.99089	-4.57816		5.0193	-2.45506
5.02584	-2.54624		5.00207	-4.57816		5.03051	-2.47359
5.03704	-2.54559		5.01288	-4.63404		5.04131	-2.46668
5.04784	-2.55747		5.02368	-4.60711		5.05211	-2.46226
5.05864	-2.55951		5.03408	-4.60711		5.06332	-2.46767
5.06986	-2.56855		5.04529	-4.63605		5.07413	-2.48358
5.08026	-2.57703		5.05609	-4.63253		5.08493	-2.4671
5.09147	-2.57688		5.0665	-4.63605		5.09614	-2.48296
5.10228	-2.58304		5.07769	-4.66166		5.10694	-2.49039
5.11311	-2.59112		5.08811	-4.63869		5.11776	-2.48925
5.12394	-2.60065		5.09893	-4.61476		5.12901	-2.48887
5.13475	-2.59659		5.10972	-4.66748		5.13941	-2.49712
5.14555	-2.61053		5.12056	-4.69393		5.15019	-2.50785
5.15636	-2.61871		5.13138	-4.66692		5.16138	-2.51909
5.16756	-2.61939		5.14217	-4.72287		5.17218	-2.52251
5.17832	-2.62718		5.15298	-4.70457		5.183	-2.52548
5.18914	-2.62451		5.16376	-4.7084		5.19381	-2.52537
5.19995	-2.63115		5.17455	-4.69393		5.20461	-2.5309
5.21075	-2.63862		5.18537	-4.72287		5.21582	-2.5412
5.22156	-2.64164		5.19616	-4.7506		5.22619	-2.55559
5.23235	-2.64639		5.20697	-4.74979		5.2374	-2.55373
5.24358	-2.64822		5.21778	-4.7502		5.24823	-2.55298
5.25441	-2.65589		5.22859	-4.75065		5.25903	-2.54672
5.26562	-2.65956		5.23936	-4.77992		5.27024	-2.56119
5.27602	-2.67356		5.25019	-4.78076		5.28106	-2.57286
5.28723	-2.68556		5.261	-4.75182		5.29186	-2.58609
5.29804	-2.68896		5.2718	-4.77805		5.30265	-2.58773
5.30885	-2.69403		5.28262	-4.80448		5.31348	-2.58649
5.31965	-2.69064		5.29302	-4.83864		5.32428	-2.59415
5.33045	-2.69565		5.30382	-4.83864		5.33508	-2.60051
5.34122	-2.69904		5.31503	-4.84646		5.34589	-2.60009
5.35243	-2.70929		5.32543	-4.82417		5.3567	-2.60812
5.36325	-2.71602		5.33664	-4.83864		5.36791	-2.61104
5.37404	-2.71777		5.34746	-4.83864		5.37877	-2.62777
5.3849	-2.72441		5.35825	-4.83864		5.38954	-2.5818
5.39571	-2.73473		5.36906	-4.84719		5.40035	-2.62867
5.40691	-2.73812		5.37991	-4.86758		5.41115	-2.62966
5.41771	-2.74321		5.39071	-4.89653		5.42195	-2.64153
5.42852	-2.74489		5.40149	-4.88206		5.43317	-2.65089
5.43933	-2.75338		5.41231	-4.89519		5.44397	-2.64071
5.45053	-2.75599		5.4231	-4.90738		5.45477	-2.65008
5.46133	-2.76447		5.43391	-4.89653		5.46558	-2.66893
5.47214	-2.7651		5.44472	-4.90586		5.47639	-2.67342
5.48295	-2.77811		5.45552	-4.93647		5.4876	-2.66454
5.49376	-2.77373		5.46633	-4.92547		5.49881	-2.66304
5.50493	-2.7867		5.4771	-4.93994		5.50967	-2.6871
5.51581	-2.78861		5.48791	-4.95441		5.52048	-2.68407
5.52662	-2.78579		5.49871	-4.95441		5.53169	-2.68353
5.53741	-2.80235		5.50959	-4.93345		5.54209	-2.67971
5.54823	-2.8082		5.51999	-4.96288		5.55327	-2.70507
5.55903	-2.81353		5.5308	-4.96397		5.56447	-2.69442
5.57022	-2.81781		5.54201	-4.96142		5.57529	-2.70006
5.58062	-2.81633		5.55241	-4.99782		5.58609	-2.72299
5.59182	-2.8229		5.56361	-4.97637		5.59688	-2.71314
5.60262	-2.82629		5.57443	-5.01229		5.60771	-2.73308
5.61343	-2.83457		5.58484	-4.9939		5.61851	-2.73416
5.62423	-2.84589		5.59604	-5.01229		5.62968	-2.73164
5.63505	-2.84756		5.60686	-5.01229		5.64053	-2.7392
5.6463	-2.86148		5.61765	-5.0172		5.65134	-2.725
5.65711	-2.86628		5.62805	-5.07018		5.66214	-2.74236
5.66791	-2.86629		5.6393	-5.07018		5.67295	-2.74374
5.67872	-2.87138		5.65012	-5.04124		5.68376	-2.75759
5.68953	-2.87648		5.66092	-5.07018		5.69456	-2.75931
5.70032	-2.88121		5.67173	-5.04124		5.70578	-2.77046
5.71155	-2.88185		5.68212	-5.07553		5.71658	-2.77386
5.72235	-2.88739		5.69294	-5.07018		5.72739	-2.78951
5.73313	-2.89684		5.70374	-5.07018		5.73858	-2.77633
5.74393	-2.9009		5.71495	-5.11062		5.7494	-2.7983
5.75473	-2.90288		5.72576	-5.07018		5.7602	-2.78904
5.76553	-2.89751		5.73616	-5.09912		5.77101	-2.79272
5.77635	-2.90717		5.74697	-5.12806		5.78179	-2.80156
5.78714	-2.91547		5.75777	-5.09912		5.79259	-2.80664
5.79835	-2.91996		5.76859	-5.10278		5.80339	-2.83011
5.80914	-2.93078		5.77938	-5.12806		5.8142	-2.81833
5.81994	-2.93616		5.7902	-5.1316		5.8254	-2.82003
5.83073	-2.94019		5.80099	-5.13149		5.83621	-2.82804
5.84196	-2.94373		5.8118	-5.14253		5.84662	-2.84884
5.85235	-2.95208		5.82261	-5.157		5.85782	-2.8487
5.86356	-2.95723		5.83341	-5.15416		5.86864	-2.83471
5.87438	-2.97191		5.84423	-5.18595		5.87944	-2.82618
5.88518	-2.9789		5.85504	-5.15457		5.89024	-2.82534
5.89598	-2.97654		5.86583	-5.157		5.90149	-2.8544
5.90724	-2.9772		5.87664	-5.1725		5.91188	-2.85454
5.91804	-2.98449		5.88744	-5.18595		5.9231	-2.87052
5.92884	-2.98315		5.89826	-5.19895		5.93391	-2.85949
5.93965	-2.99416		5.9091	-5.1878		5.94471	-2.87529
5.95046	-2.99691		5.9199	-5.19955		5.95552	-2.87121
5.96166	-2.99643		5.9307	-5.18756		5.96633	-2.87826
5.97206	-3.01239		5.94152	-5.21489		5.97714	-2.8809
5.98325	-3.00832		5.95273	-5.21489		5.98794	-2.91436
5.99406	-3.00715		5.96312	-5.24383		5.99915	-2.90098
6.00487	-3.0162		5.97434	-5.24383		6.00996	-2.90309
6.01569	-3.0162		5.98475	-5.24383		6.02077	-2.9014
6.02647	-3.02778		5.99555	-5.24383		6.03161	-2.90297
6.03775	-3.0337		6.00636	-5.27277		6.04244	-2.92791
6.04855	-3.03431		6.01757	-5.27282		6.05366	-2.91372
6.05936	-3.04164		6.02797	-5.287		6.06446	-2.93473
6.07017	-3.04775		6.03885	-5.30171		6.07526	-2.94314
6.08098	-3.04503		6.04965	-5.30139		6.08607	-2.93052
6.09177	-3.05123		6.06045	-5.27277		6.09688	-2.93869
6.1026	-3.05917		6.07167	-5.30171		6.10809	-2.93527
6.1134	-3.06366		6.08207	-5.30171		6.1189	-2.94386
6.12421	-3.0716		6.09288	-5.30172		6.1297	-2.94749
6.13538	-3.07096		6.10369	-5.33077		6.14051	-2.97332
6.14621	-3.07904		6.11451	-5.33066		6.15172	-2.95229
6.15698	-3.08804		6.1253	-5.3596		6.16253	-2.96242
6.16784	-3.08682		6.13612	-5.31638		6.17337	-2.9709
6.17864	-3.0931		6.14691	-5.3596		6.18416	-2.98106
6.18985	-3.10172		6.15772	-5.36015		6.19537	-2.98297
6.20068	-3.1091		6.16896	-5.36045		6.20618	-2.99117
6.21144	-3.11509		6.17937	-5.36261		6.217	-2.98289
6.22224	-3.11402		6.19016	-5.36033		6.2278	-3.00308
6.23344	-3.12133		6.20098	-5.36148		6.2386	-2.99969
6.24385	-3.12485		6.21218	-5.36179		6.24982	-3.00511
6.25506	-3.12472		6.22258	-5.41748		6.26022	-3.00492
6.26588	-3.13257		6.23342	-5.38863		6.2714	-3.00303
6.27668	-3.13248		6.24421	-5.40309		6.2822	-3.01677
6.28748	-3.14408		6.25502	-5.38854		6.293	-3.01684
6.29828	-3.14748		6.26624	-5.41894		6.3038	-3.0219
6.30908	-3.14846		6.27702	-5.41937		6.31502	-3.03713
6.31987	-3.14944		6.2878	-5.44443		6.32582	-3.03582
6.33069	-3.14794		6.29861	-5.47537		6.33662	-3.05351
6.34189	-3.1589		6.30903	-5.4185		6.34744	-3.03392
6.35271	-3.16033		6.31983	-5.47537		6.35863	-3.05623
6.36349	-3.16041		6.33062	-5.44642		6.36903	-3.0606
6.37426	-3.17272		6.34183	-5.47784		6.38024	-3.05169
6.38508	-3.1802		6.35224	-5.47537		6.39104	-3.053
6.39588	-3.18984		6.36344	-5.47537		6.40186	-3.06462
6.40668	-3.19268		6.37384	-5.47537		6.41266	-3.08078
6.41789	-3.19809		6.38465	-5.49065		6.42347	-3.07814
6.42877	-3.19889		6.39545	-5.47709		6.4343	-3.07431
6.43956	-3.21027		6.40666	-5.51706		6.44552	-3.08315
6.45037	-3.20824		6.41746	-5.47892		6.45632	-3.09769
6.46158	-3.21588		6.42833	-5.49184		6.46712	-3.06972
6.47239	-3.22435		6.43913	-5.50431		6.47793	-3.10156
6.48322	-3.22523		6.44993	-5.51878		6.48874	-3.09736
6.494	-3.22518		6.46072	-5.53627		6.49953	-3.09873
6.50483	-3.22865		6.47154	-5.53487		6.51072	-3.10482
6.51563	-3.23794		6.48235	-5.53794		6.52152	-3.11011
6.52684	-3.24135		6.49314	-5.55738		6.53233	-3.10991
6.53724	-3.23325		6.50393	-5.5367		6.54313	-3.11599
6.54845	-3.24767		6.51471	-5.53665		6.55434	-3.09115
6.55933	-3.2566		6.52552	-5.59113		6.56522	-3.13115
6.57015	-3.26196		6.53632	-5.56027		6.57603	-3.12936
6.58097	-3.2636		6.54713	-5.56219		6.58722	-3.13968
6.59177	-3.26868		6.55801	-5.59113		6.59801	-3.13582
6.60257	-3.26738		6.56883	-5.57876		6.60883	-3.15035
6.61337	-3.26467		6.57964	-5.59113		6.61962	-3.15398
6.62458	-3.26838		6.59044	-5.60901		6.63042	-3.16244
6.63538	-3.26906		6.60125	-5.56219		6.64163	-3.16936
6.6462	-3.28242		6.61207	-5.59113		6.65204	-3.17225
6.657	-3.28751		6.62286	-5.62008		6.66321	-3.18398
6.6678	-3.28501		6.63366	-5.62008		6.67442	-3.17708
6.67861	-3.29528		6.64446	-5.62008		6.68481	-3.17813
6.68987	-3.30033		6.65567	-5.59995		6.69608	-3.1763
6.70068	-3.30277		6.66608	-5.60936		6.7069	-3.18112
6.71148	-3.30616		6.67685	-5.62008		6.7177	-3.19297
6.7223	-3.31688		6.68771	-5.64902		6.7289	-3.20519
6.73311	-3.32311		6.69893	-5.66067		6.7393	-3.19988
6.74431	-3.32756		6.70933	-5.65833		6.75052	-3.22204
6.75511	-3.33565		6.72014	-5.64032		6.7613	-3.21531
6.76591	-3.33465		6.73094	-5.67796		6.77212	-3.22349
6.77672	-3.33668		6.74175	-5.66156		6.78332	-3.22254
6.78753	-3.34779		6.75255	-5.7069		6.79373	-3.21671
6.79874	-3.34855		6.76375	-5.71384		6.80494	-3.23033
6.80954	-3.34855		6.77456	-5.67796		6.81575	-3.24606
6.82038	-3.35657		6.78536	-5.69243		6.82657	-3.24705
6.8312	-3.36042		6.79617	-5.7069		6.83777	-3.24901
6.84241	-3.35908		6.80658	-5.72187		6.84857	-3.23487
6.85318	-3.36001		6.81739	-5.7069		6.85939	-3.24253
6.86398	-3.37526		6.82823	-5.72572		6.87019	-3.24453
6.87479	-3.38204		6.83902	-5.74725		6.881	-3.26756
6.886	-3.37987		6.84982	-5.71733		6.8918	-3.26212
6.89681	-3.37732		6.86063	-5.73585		6.90301	-3.26036
6.90761	-3.38633		6.87143	-5.73585		6.91381	-3.26487
6.91843	-3.38726		6.88224	-5.76048		6.92461	-3.28512
6.92964	-3.39527		6.89303	-5.77597		6.93542	-3.27716
6.94043	-3.39855		6.90384	-5.76479		6.94622	-3.28838
6.9513	-3.4092		6.91461	-5.76479		6.95709	-3.28192
6.96211	-3.41002		6.92542	-5.76479		6.9683	-3.29638
6.97292	-3.43329		6.93622	-5.76526		6.97911	-3.29163
6.98373	-3.42486		6.94703	-5.76479		6.98991	-3.30757
6.99493	-3.42574		6.95791	-5.80722		7.00072	-3.30755
7.00574	-3.42399		6.96871	-5.82267		7.01153	-3.31474
7.01651	-3.43083		6.97951	-5.82267		7.02233	-3.31416
7.02732	-3.43164		6.98992	-5.79327		7.03313	-3.30574
7.03812	-3.43672		7.00112	-5.83901		7.04434	-3.3212
7.04893	-3.44593		7.01192	-5.82267		7.05514	-3.31864
7.06013	-3.44939		7.02273	-5.82267		7.06592	-3.31914
7.07094	-3.45267		7.03314	-5.82267		7.07672	-3.33602
7.08181	-3.45809		7.04394	-5.82267		7.08761	-3.33965
7.09263	-3.46182		7.05475	-5.85384		7.09882	-3.34084
7.10342	-3.46614		7.06556	-5.8468		7.10962	-3.34463
7.11465	-3.46046		7.07674	-5.82869		7.12043	-3.33995
7.12545	-3.47036		7.08764	-5.84029		7.13124	-3.3596
7.13626	-3.47041		7.09803	-5.85161		7.14204	-3.35055
7.14705	-3.47286		7.10925	-5.85161		7.15325	-3.36589
7.15826	-3.483		7.11964	-5.88056		7.16405	-3.35911
7.16867	-3.48537		7.13084	-5.89856		7.17485	-3.37267
7.17984	-3.48875		7.14166	-5.88792		7.18566	-3.3684
7.19064	-3.4916		7.15246	-5.88754		7.19687	-3.38864
7.20146	-3.49944		7.16327	-5.9015		7.20768	-3.38043
7.2123	-3.49333		7.17367	-5.9095		7.21854	-3.39568
7.22313	-3.50102		7.18448	-5.8869		7.22931	-3.39816
7.23432	-3.51301		7.19529	-5.9095		7.24051	-3.41301
7.24473	-3.51556		7.20608	-5.93844		7.25133	-3.4001
7.25592	-3.51981		7.21736	-5.92397		7.26173	-3.40137
7.26672	-3.5249		7.22817	-5.93844		7.27293	-3.40261
7.27753	-3.53425		7.23853	-5.93844		7.28373	-3.41613
7.28832	-3.53676		7.24934	-5.93844		7.29453	-3.40241
7.29955	-3.53892		7.26015	-5.91755		7.30532	-3.42323
7.31036	-3.53976		7.27095	-5.9467		7.31614	-3.42081
7.32115	-3.54051		7.28176	-5.93844		7.32693	-3.43432
7.33197	-3.55003		7.29256	-5.94706		7.33814	-3.42378
7.34277	-3.55074		7.30337	-5.97621		7.34859	-3.41844
7.354	-3.54893		7.31414	-5.96738		7.35979	-3.43012
7.36481	-3.55338		7.32494	-5.97639		7.37059	-3.43998
7.37562	-3.56829		7.33615	-5.97789		7.3814	-3.45015
7.38643	-3.56898		7.34701	-5.99632		7.39221	-3.46475
7.39724	-3.57632		7.3578	-5.98185		7.40341	-3.45994
7.40801	-3.58445		7.3686	-5.99632		7.41422	-3.45678
7.4192	-3.59131		7.37941	-5.94996		7.42503	-3.45404
7.43002	-3.58933		7.39023	-6.00489		7.43582	-3.46304
7.44083	-3.59079		7.40102	-5.99632		7.44664	-3.47108
7.45163	-3.58971		7.41183	-6.02527		7.45742	-3.46732
7.46244	-3.59781		7.42264	-6.00145		7.46822	-3.47246
7.47325	-3.59597		7.43345	-6.00745		7.47907	-3.48412
7.48407	-3.5988		7.44426	-6.02261		7.48988	-3.49481
7.49488	-3.6056		7.45505	-6.00805		7.50109	-3.49745
7.50568	-3.60028		7.46587	-6.05421		7.51189	-3.49241
7.51649	-3.61137		7.47672	-6.05421		7.52271	-3.49064
7.52769	-3.61398		7.48713	-6.05421		7.53351	-3.50049
7.53851	-3.62324		7.49834	-6.06868		7.54472	-3.48964
7.54931	-3.62823		7.50914	-6.05421		7.55512	-3.50479
7.56012	-3.6385		7.51994	-6.05421		7.56633	-3.51076
7.57089	-3.63681		7.53076	-6.08315		7.57714	-3.5194
7.5817	-3.64		7.54155	-6.06811		7.58794	-3.51863
7.59291	-3.65037		7.55237	-6.08299		7.59875	-3.51668
7.60371	-3.64208		7.56318	-6.08315		7.60964	-3.50773
7.6146	-3.64402		7.57398	-6.11209		7.62044	-3.52403
7.6254	-3.6562		7.58438	-6.07599		7.63165	-3.53
7.63621	-3.65716		7.5956	-6.09176		7.64246	-3.52923
7.64738	-3.66717		7.60645	-6.11209		7.65366	-3.52732
7.65779	-3.66055		7.61728	-6.08315		7.66447	-3.55384
7.66899	-3.67033		7.62809	-6.09458		7.67494	-3.54958
7.67954	-3.68025		7.63889	-6.13024		7.6863	-3.55318
7.69088	-3.67611		7.64972	-6.13085		7.69724	-3.54897
7.70183	-3.68701		7.66052	-6.1306		7.70862	-3.5516
7.71279	-3.68248		7.67133	-6.13706		7.71957	-3.56762
7.72375	-3.69463		7.68228	-6.15873		7.73052	-3.56079
7.7347	-3.70321		7.69324	-6.14103		7.74153	-3.57409
7.74611	-3.69585		7.7042	-6.16998		7.75247	-3.56616
7.75706	-3.6999		7.71515	-6.16998		7.76343	-3.58965
7.76801	-3.69299		7.7261	-6.16998		7.77439	-3.58626
7.77897	-3.6968		7.73709	-6.17116		7.78574	-3.5727
7.79033	-3.71183		7.74807	-6.19565		7.79669	-3.58287
7.80129	-3.71897		7.75901	-6.16998		7.80765	-3.60782
7.81222	-3.71859		7.76997	-6.20133		7.81861	-3.60525
7.82317	-3.72887		7.78092	-6.19309		7.82996	-3.61749
7.83412	-3.72816		7.79188	-6.20529		7.84092	-3.60798
7.84548	-3.7256		7.80283	-6.16998		7.85185	-3.62213
7.85644	-3.73371		7.81379	-6.19892		7.86281	-3.62194
7.86739	-3.73626		7.82474	-6.22786		7.87417	-3.60346
7.87834	-3.74083		7.8357	-6.21339		7.88513	-3.62297
7.88967	-3.7404		7.84665	-6.22786		7.89609	-3.61883
7.90022	-3.74417		7.8576	-6.19892		7.90665	-3.63373
7.91159	-3.74533		7.86856	-6.22786		7.918	-3.62542
7.92253	-3.75211		7.87952	-6.23867		7.92895	-3.63927
7.9335	-3.74805		7.89043	-6.22786		7.94033	-3.63573
7.94445	-3.76097		7.90139	-6.25383		7.95084	-3.63568
7.9554	-3.76568		7.91234	-6.23974		7.9622	-3.65344
7.96677	-3.76951		7.92329	-6.24021		7.97316	-3.63671
7.97772	-3.77246		7.93467	-6.2568		7.98412	-3.66054
7.98868	-3.78372		7.94561	-6.24269		7.99547	-3.67844
7.99966	-3.77532		7.95615	-6.24182		8.00606	-3.66314
8.01063	-3.78385		7.96749	-6.2568		8.01701	-3.65822
8.02159	-3.7865		7.97845	-6.2568		8.02837	-3.67442
8.03295	-3.78334		7.9894	-6.28574		8.03934	-3.68613
8.04349	-3.78394		8.00039	-6.28046		8.05028	-3.68459
8.05483	-3.7962		8.01135	-6.28574		8.06124	-3.68628
8.06578	-3.79709		8.0223	-6.31469		8.07262	-3.68128
8.07675	-3.80133		8.03326	-6.29369		8.08356	-3.69645
8.08769	-3.80259		8.04382	-6.31469		8.09453	-3.69107
8.09865	-3.80677		8.05517	-6.30905		8.10547	-3.71383
8.1096	-3.81261		8.06612	-6.31029		8.11639	-3.7045
8.12097	-3.82204		8.07708	-6.31764		8.12736	-3.70635
8.13198	-3.82544		8.08804	-6.34363		8.13838	-3.71047
8.14295	-3.82979		8.099	-6.34341		8.14934	-3.72116
8.15391	-3.82199		8.10995	-6.31631		8.16068	-3.7281
8.16527	-3.82378		8.12088	-6.34363		8.17165	-3.72648
8.17622	-3.84707		8.13188	-6.34363		8.1826	-3.7289
8.18717	-3.83762		8.14285	-6.32916		8.19355	-3.71776
8.19774	-3.8442		8.15381	-6.36682		8.20452	-3.72466
8.20906	-3.84707		8.16477	-6.35029		8.21547	-3.72941
8.22002	-3.8468		8.17572	-6.34363		8.22682	-3.73635
8.23098	-3.855		8.18668	-6.35195		8.2378	-3.73848
8.24193	-3.85608		8.19763	-6.35265		8.24875	-3.75731
8.25328	-3.86034		8.20859	-6.35364		8.2597	-3.75163
8.26428	-3.8725		8.21954	-6.36289		8.27067	-3.75455
8.27523	-3.87562		8.23049	-6.37257		8.28161	-3.76456
8.28619	-3.88185		8.24146	-6.38983		8.29297	-3.7591
8.29754	-3.87589		8.25241	-6.39282		8.30392	-3.78265
8.30808	-3.88121		8.26339	-6.40993		8.31488	-3.78188
8.31945	-3.8808		8.27435	-6.38896		8.32584	-3.77703
8.33001	-3.88846		8.28568	-6.39411		8.3372	-3.78713
8.34137	-3.89207		8.29623	-6.40151		8.34813	-3.79148
8.35233	-3.89206		8.30719	-6.42312		8.35868	-3.76999
8.3633	-3.88855		8.31854	-6.38503		8.37003	-3.77807
8.37465	-3.88634		8.3291	-6.41738		8.38099	-3.80212
8.38519	-3.90579		8.34005	-6.4594		8.39194	-3.79535
8.39655	-3.9022		8.35101	-6.44242		8.4029	-3.80885
8.40751	-3.91071		8.36194	-6.4594		8.41426	-3.81078
8.41847	-3.91998		8.3733	-6.44995		8.42522	-3.81431
8.42942	-3.91828		8.38425	-6.43045		8.43616	-3.80989
8.44038	-3.92409		8.3952	-6.4594		8.44713	-3.82376
8.45173	-3.93185		8.40616	-6.4594		8.45848	-3.82102
8.46269	-3.92215		8.41711	-6.4807		8.46902	-3.8202
8.47362	-3.93524		8.42808	-6.4594		8.47998	-3.82129
8.4846	-3.93694		8.43902	-6.46491		8.49135	-3.82582
8.49554	-3.94086		8.44997	-6.48498		8.5023	-3.82118
8.50689	-3.9522		8.46092	-6.46139		8.51322	-3.84867
8.51788	-3.94911		8.47188	-6.48775		8.52423	-3.8381
8.52889	-3.95266		8.48283	-6.48777		8.5356	-3.83546
8.53983	-3.96715		8.49379	-6.48834		8.54656	-3.83968
8.5508	-3.95591		8.50474	-6.47481		8.55752	-3.84567
8.56175	-3.96587		8.5157	-6.4594		8.56847	-3.84048
8.57271	-3.96926		8.52669	-6.48834		8.57943	-3.84143
8.58407	-3.97448		8.53723	-6.46331		8.59037	-3.86061
8.59502	-3.97881		8.5486	-6.48489		8.60173	-3.84477
8.60598	-3.97633		8.55914	-6.51728		8.61227	-3.86258
8.61693	-3.97409		8.57052	-6.48834		8.62324	-3.85919
8.62788	-3.97809		8.58106	-6.54622		8.6346	-3.86687
8.63925	-3.99085		8.59202	-6.54622		8.64555	-3.84904
8.6498	-3.9811		8.60296	-6.51728		8.65659	-3.87516
8.66124	-3.9897		8.61433	-6.51728		8.66755	-3.87615
8.6722	-4.00307		8.62527	-6.54622		8.67887	-3.88217
8.68316	-4.00307		8.63582	-6.54356		8.68983	-3.87615
8.69411	-3.99289		8.64679	-6.53378		8.70079	-3.90069
8.70504	-3.99967		8.65822	-6.53901		8.71174	-3.88462
8.71598	-4.00469		8.66918	-6.53145		8.72269	-3.89179
8.72735	-4.01643		8.67975	-6.57516		8.73406	-3.89676
8.7383	-4.0167		8.69107	-6.5673		8.745	-3.90044
8.74925	-4.02008		8.70201	-6.57516		8.75592	-3.9244
8.76021	-4.01991		8.71256	-6.59092		8.76688	-3.92954
8.77117	-4.02986		8.72351	-6.58324		8.77783	-3.9098
8.78212	-4.03359		8.73486	-6.57516		8.78886	-3.91175
8.79314	-4.03852		8.74543	-6.57516		8.80021	-3.91556
8.8045	-4.03509		8.75638	-6.58079		8.81117	-3.93282
8.81546	-4.04207		8.76729	-6.59404		8.82213	-3.93574
8.82641	-4.04198		8.77825	-6.57516		8.83309	-3.9351
8.83737	-4.0439		8.78927	-6.62283		8.84405	-3.9247
8.84873	-4.0554		8.80022	-6.59496		8.855	-3.92341
8.85928	-4.05705		8.8112	-6.62513		8.86635	-3.92055
8.8706	-4.06384		8.82214	-6.60411		8.87731	-3.94152
8.88155	-4.06567		8.8335	-6.60214		8.88826	-3.94611
8.89291	-4.06424		8.84405	-6.6352		8.89963	-3.96223
8.90387	-4.06533		8.855	-6.62987		8.91017	-3.94956
8.91482	-4.08083		8.86636	-6.63305		8.92154	-3.95711
8.92584	-4.06812		8.87691	-6.6611		8.93251	-3.94588
8.93677	-4.07179		8.88826	-6.63305		8.94305	-3.96282
8.94769	-4.09227		8.89923	-6.63305		8.95443	-3.96182
8.95906	-4.09108		8.91018	-6.63305		8.96537	-3.95928
8.97002	-4.09431		8.92118	-6.68315		8.97632	-3.98153
8.98096	-4.09335		8.93212	-6.67084		8.98725	-3.98779
8.99192	-4.09272		8.94306	-6.65352		8.9982	-3.9786
9.00288	-4.10337		8.95402	-6.66199		9.00915	-3.99207
9.01425	-4.1048		8.96498	-6.63584		9.02052	-3.99958
9.02518	-4.1044		8.97593	-6.67646		9.03106	-3.99957
9.03613	-4.10949		8.98688	-6.65985		9.04202	-3.98182
9.04707	-4.11328		8.99784	-6.71193		9.05344	-3.99235
9.05809	-4.12077		9.00875	-6.69093		9.0644	-3.99749
9.06944	-4.11884		9.01971	-6.67627		9.07534	-4.00837
9.07999	-4.11128		9.03067	-6.69093		9.08628	-4.00937
9.09137	-4.13531		9.04163	-6.69093		9.09724	-4.01785
9.1023	-4.13223		9.05264	-6.67413		9.10859	-4.01988
9.11366	-4.13555		9.0636	-6.69093		9.11914	-4.0104
9.1242	-4.13974		9.07454	-6.69093		9.13049	-4.0083
9.13556	-4.14182		9.0855	-6.71987		9.14145	-4.01458
9.14652	-4.13872		9.09683	-6.71987		9.15238	-3.99766
9.15747	-4.14822		9.10779	-6.70037		9.16332	-4.01822
9.16843	-4.14889		9.11874	-6.70001		9.17469	-4.02084
9.17942	-4.15048		9.12928	-6.69093		9.18573	-4.02847
9.19042	-4.16005		9.14023	-6.70059		9.19668	-4.04677
9.20179	-4.16032		9.15119	-6.75864		9.20763	-4.04133
9.21274	-4.16502		9.16215	-6.74882		9.2186	-4.03255
9.2237	-4.15642		9.17311	-6.74882		9.22995	-4.04794
9.23506	-4.16456		9.18414	-6.75601		9.24091	-4.04731
9.24601	-4.17516		9.1951	-6.71659		9.25186	-4.05923
9.25696	-4.17754		9.20604	-6.74882		9.26281	-4.0568
9.2679	-4.17868		9.21702	-6.71987		9.27378	-4.06307
9.27884	-4.17759		9.22796	-6.77341		9.28473	-4.0711
9.2898	-4.16817		9.23892	-6.76503		9.29569	-4.06569
9.30116	-4.18912		9.24987	-6.77649		9.30664	-4.06913
9.31216	-4.19697		9.26083	-6.7762		9.31762	-4.06443
9.32312	-4.195		9.27218	-6.75122		9.32897	-4.07126
9.33407	-4.1965		9.28275	-6.77641		9.33994	-4.07394
9.34501	-4.20486		9.2941	-6.79223		9.3509	-4.07905
9.35596	-4.21163		9.30465	-6.8067		9.36184	-4.0953
9.36692	-4.21557		9.31607	-6.77776		9.3728	-4.08925
9.37787	-4.21898		9.3266	-6.8067		9.38415	-4.08564
9.38883	-4.21622		9.33756	-6.8067		9.39512	-4.10276
9.39978	-4.2188		9.34893	-6.8067		9.40608	-4.0807
9.41114	-4.22567		9.35987	-6.8204		9.41705	-4.0694
9.4221	-4.2281		9.37083	-6.84368		9.428	-4.07898
9.43306	-4.22539		9.38137	-6.8067		9.43936	-4.09943
9.44404	-4.23706		9.39274	-6.83066		9.45036	-4.10109
9.45541	-4.23765		9.4037	-6.86458		9.4609	-4.09991
9.46636	-4.24028		9.41466	-6.86458		9.47225	-4.09367
9.47732	-4.24317		9.42561	-6.84427		9.48321	-4.11739
9.48827	-4.24683		9.43657	-6.83564		9.49417	-4.11765
9.49963	-4.25253		9.44756	-6.85433		9.50512	-4.11502
9.51015	-4.25463		9.45851	-6.82762		9.51609	-4.12589
9.52151	-4.25741		9.46948	-6.83564		9.52704	-4.12558
9.53247	-4.26274		9.48003	-6.86458		9.53839	-4.12534
9.54343	-4.26814		9.49138	-6.86458		9.54935	-4.14364
9.55439	-4.26731		9.50233	-6.84218		9.56031	-4.14289
9.56533	-4.25672		9.5133	-6.86458		9.57167	-4.13573
9.57634	-4.26852		9.52425	-6.87057		9.58228	-4.14603
9.5877	-4.27272		9.5352	-6.86458		9.59364	-4.13871
9.59866	-4.27397		9.54617	-6.87		9.60458	-4.15547
9.60962	-4.28068		9.55671	-6.87098		9.61554	-4.15925
9.62057	-4.28365		9.56806	-6.89107		9.62649	-4.16381
9.63193	-4.28793		9.57868	-6.87034		9.63745	-4.16639
9.64289	-4.29314		9.58963	-6.86458		9.64882	-4.15961
9.65384	-4.29744		9.60059	-6.89099		9.65978	-4.17393
9.6644	-4.30659		9.61155	-6.88918		9.67073	-4.17207
9.67572	-4.3073		9.6225	-6.92247		9.68168	-4.17542
9.68667	-4.30495		9.63345	-6.91962		9.69263	-4.1791
9.69763	-4.30993		9.64442	-6.89353		9.70362	-4.16797
9.70866	-4.32191		9.65537	-6.92134		9.71463	-4.18117
9.72002	-4.31676		9.66632	-6.92247		9.72597	-4.17871
9.73099	-4.32512		9.67728	-6.90512		9.73654	-4.18332
9.74194	-4.32275		9.68823	-6.91136		9.74791	-4.17995
9.75286	-4.32513		9.6996	-6.92247		9.75884	-4.18932
9.76382	-4.33094		9.71063	-6.89353		9.76981	-4.18433
9.77478	-4.33615		9.72159	-6.92247		9.78077	-4.19716
9.78574	-4.3388		9.73254	-6.92833		9.79171	-4.19573
9.79669	-4.33566		9.74346	-6.94186		9.80308	-4.21351
9.80805	-4.34201		9.75442	-6.94085		9.81361	-4.21279
9.81901	-4.34802		9.76537	-6.95141		9.82496	-4.20588
9.82996	-4.34671		9.77633	-6.908		9.83557	-4.213
9.84097	-4.35772		9.78729	-6.95141		9.84692	-4.22951
9.85193	-4.35174		9.79824	-6.94024		9.85788	-4.22002
9.86328	-4.36085		9.8092	-6.92833		9.86884	-4.21813
9.87426	-4.36195		9.81972	-6.96084		9.8802	-4.22744
9.8852	-4.36291		9.83107	-6.95141		9.89116	-4.23853
9.89615	-4.36932		9.84209	-6.98035		9.90209	-4.24621
9.90708	-4.3778		9.85302	-6.98035		9.91303	-4.2414
9.91803	-4.37055		9.86397	-6.98035		9.9244	-4.22441
9.92939	-4.37719		9.87492	-6.99482		9.93536	-4.23613
9.94035	-4.37735		9.88588	-6.98035		9.9463	-4.24098
9.95131	-4.38688		9.89683	-7.0046		9.95727	-4.24496
9.96226	-4.39081		9.90779	-6.98035		9.96821	-4.25344
9.97321	-4.39303		9.91875	-6.98035		9.97915	-4.25418
9.98457	-4.39368		9.9297	-6.98416		9.9901	-4.25079
9.99513	-4.39511		9.94107	-7.00709		10.0016	-4.25951
10.0002	-4.39329		9.95162	-7.00929		10.0001	-4.25757
10	-4.39815		9.96256	-6.98357		10.0043	-4.22028
10.0013	-4.39982		9.97352	-7.01082		10.0124	-4.26153
10.0091	-4.39137		9.98445	-6.98184		10.0205	-4.26664
10.0175	-4.40335		9.99541	-7.03824		10.0286	-4.27291
10.0256	-4.40581		10	-7.00929		10.037	-4.2655
10.0336	-4.42017		10.0001	-7.02272		10.0451	-4.26774
10.0417	-4.41551		10.0064	-6.99553		10.0532	-4.26999
10.0498	-4.41301		10.0145	-7.03824		10.0613	-4.27849
10.0582	-4.41429		10.0226	-7.00851		10.0697	-4.28066
10.0663	-4.4168		10.0306	-7.03824		10.0778	-4.26774
10.0744	-4.41153		10.0388	-7.03824		10.0859	-4.27691
10.0825	-4.40881		10.0468	-7.00929		10.0939	-4.28622
10.0909	-4.42716		10.0549	-6.99568		10.1021	-4.27955
10.0987	-4.42327		10.0631	-7.03824		10.1102	-4.27614
10.1072	-4.42358		10.0711	-7.03824		10.1186	-4.2805
10.1152	-4.42698		10.0793	-7.09612		10.1264	-4.29714
10.1233	-4.4256		10.0873	-7.03824		10.1348	-4.28962
10.1314	-4.43619		10.0954	-7.03988		10.1428	-4.2898
10.1395	-4.43575		10.1036	-7.03836		10.1509	-4.29549
10.1479	-4.43881		10.1117	-7.05429		10.1593	-4.30376
10.156	-4.43509		10.1198	-7.05276		10.1675	-4.29273
10.1641	-4.44237		10.1279	-7.03824		10.1755	-4.29949
10.1722	-4.44394		10.136	-7.08165		10.1836	-4.2965
10.1803	-4.44958		10.1441	-7.03832		10.1917	-4.29728
10.1884	-4.45017		10.1521	-7.06567		10.1998	-4.309
10.1965	-4.45223		10.1602	-7.06569		10.2079	-4.3174
10.2049	-4.46089		10.1686	-7.06718		10.2163	-4.30812
10.213	-4.45639		10.1767	-7.06718		10.2244	-4.32409
10.2211	-4.45699		10.1848	-7.06718		10.2326	-4.32267
10.2292	-4.46236		10.1926	-7.0672		10.2407	-4.31871
10.2374	-4.46606		10.201	-7.09612		10.2488	-4.32368
10.2455	-4.47223		10.2091	-7.08165		10.2569	-4.33223
10.2539	-4.46356		10.2172	-7.06718		10.2653	-4.33523
10.262	-4.46258		10.2253	-7.09612		10.2734	-4.32079
10.2701	-4.47492		10.2335	-7.09612		10.2815	-4.32377
10.2785	-4.47909		10.2413	-7.09612		10.2896	-4.3288
10.2866	-4.47231		10.2494	-7.09612		10.2977	-4.3234
10.2947	-4.47871		10.2575	-7.09612		10.3061	-4.33042
10.3028	-4.47067		10.2656	-7.09615		10.3142	-4.34487
10.3112	-4.48044		10.2737	-7.09619		10.3223	-4.35742
10.3193	-4.48463		10.2818	-7.09612		10.3304	-4.3349
10.3274	-4.48763		10.2899	-7.11053		10.3387	-4.32707
10.3358	-4.49486		10.298	-7.09612		10.3468	-4.33241
10.3439	-4.4948		10.3064	-7.11151		10.3549	-4.34403
10.352	-4.49556		10.3142	-7.09612		10.3631	-4.33593
10.36	-4.50224		10.3223	-7.09638		10.3712	-4.35295
10.3682	-4.50498		10.3303	-7.12494		10.3793	-4.34526
10.3763	-4.50729		10.3384	-7.12506		10.3876	-4.35398
10.3844	-4.50498		10.3468	-7.12595		10.3958	-4.35209
10.3925	-4.51319		10.3546	-7.09644		10.4039	-4.3663
10.4009	-4.51716		10.3628	-7.12506		10.412	-4.36542
10.409	-4.51906		10.3709	-7.12506		10.42	-4.36002
10.4171	-4.51917		10.3789	-7.09612		10.4282	-4.35319
10.4252	-4.50507		10.3871	-7.12425		10.4365	-4.36712
10.4336	-4.51515		10.3951	-7.12506		10.4446	-4.35823
10.4417	-4.52273		10.4032	-7.12506		10.4527	-4.38581
10.4498	-4.52625		10.4113	-7.154		10.4608	-4.36238
10.4579	-4.51515		10.4194	-7.154		10.4689	-4.36502
10.4663	-4.52532		10.4276	-7.154		10.477	-4.37391
10.4741	-4.52572		10.4356	-7.16832		10.4854	-4.37495
10.4825	-4.5241		10.4437	-7.1676		10.4935	-4.37398
10.4905	-4.51883		10.4521	-7.16683		10.5016	-4.38366
10.4986	-4.5362		10.4599	-7.15431		10.5094	-4.3897
10.5067	-4.54162		10.4683	-7.18295		10.5178	-4.39104
10.5148	-4.54567		10.4761	-7.18295		10.5256	-4.38119
10.5229	-4.53055		10.4842	-7.15583		10.534	-4.40839
10.5313	-4.53393		10.4926	-7.17977		10.5421	-4.38471
10.5394	-4.54588		10.5007	-7.154		10.5502	-4.39385
10.5475	-4.55584		10.5088	-7.18295		10.5583	-4.38729
10.5556	-4.55104		10.5169	-7.19742		10.5663	-4.39623
10.5637	-4.55239		10.525	-7.21189		10.5745	-4.40305
10.5718	-4.56092		10.5331	-7.17166		10.5829	-4.39658
10.5799	-4.56093		10.5412	-7.21189		10.5913	-4.40505
10.5883	-4.56615		10.5493	-7.17046		10.5993	-4.40844
10.5964	-4.56773		10.5573	-7.18635		10.6072	-4.39982
10.6045	-4.56602		10.5655	-7.18481		10.6155	-4.41468
10.6126	-4.57451		10.5732	-7.18315		10.6237	-4.42423
10.6207	-4.57619		10.5816	-7.21189		10.6318	-4.40827
10.6291	-4.57279		10.5898	-7.21189		10.6402	-4.40837
10.6372	-4.57454		10.5978	-7.21189		10.6483	-4.41879
10.6453	-4.57934		10.6059	-7.18295		10.6564	-4.42879
10.6537	-4.57961		10.614	-7.23754		10.6645	-4.42709
10.6618	-4.58966		10.6221	-7.19742		10.6726	-4.43877
10.6699	-4.59469		10.6303	-7.21189		10.6807	-4.41854
10.678	-4.58821		10.6384	-7.21189		10.6891	-4.42825
10.6861	-4.59292		10.6465	-7.21189		10.6972	-4.43387
10.6942	-4.59339		10.6546	-7.21189		10.7053	-4.44235
10.7023	-4.58706		10.6627	-7.21189		10.7133	-4.43156
10.7107	-4.60735		10.6711	-7.23576		10.7214	-4.43896
10.7188	-4.58053		10.6792	-7.21189		10.7295	-4.44855
10.7269	-4.59262		10.6873	-7.21189		10.7376	-4.42994
10.735	-4.60563		10.6951	-7.22467		10.746	-4.44514
10.7431	-4.60028		10.7034	-7.24083		10.7541	-4.4622
10.7512	-4.61483		10.7116	-7.21686		10.7623	-4.4527
10.7593	-4.60671		10.7193	-7.21533		10.7704	-4.4462
10.7674	-4.61641		10.7274	-7.24083		10.7788	-4.44703
10.7759	-4.62661		10.7358	-7.24083		10.7869	-4.45276
10.7839	-4.62998		10.7439	-7.21364		10.795	-4.44445
10.792	-4.61495		10.7517	-7.24083		10.8031	-4.46287
10.8001	-4.62435		10.7599	-7.25621		10.8112	-4.45082
10.8082	-4.625		10.768	-7.21368		10.8193	-4.46555
10.8166	-4.62954		10.7761	-7.24083		10.8273	-4.47001
10.8247	-4.63045		10.7842	-7.24265		10.8354	-4.47126
10.8328	-4.63082		10.7923	-7.26977		10.8438	-4.47518
10.8409	-4.64149		10.8004	-7.2553		10.852	-4.47219
10.8493	-4.63723		10.8085	-7.2553		10.8601	-4.45854
10.8571	-4.63976		10.8166	-7.24083		10.8682	-4.45082
10.8655	-4.64402		10.8247	-7.24099		10.8763	-4.46649
10.8736	-4.64063		10.8328	-7.26977		10.8844	-4.46887
10.882	-4.64306		10.8408	-7.25546		10.8928	-4.47689
10.8902	-4.64838		10.849	-7.26977		10.9009	-4.48345
10.8982	-4.65466		10.857	-7.26977		10.909	-4.47814
10.9063	-4.66437		10.8651	-7.26977		10.9171	-4.49151
10.9144	-4.65507		10.8732	-7.26977		10.9252	-4.47625
10.9228	-4.65452		10.8813	-7.2841		10.9333	-4.48983
10.9312	-4.6523		10.8895	-7.28448		10.9414	-4.48991
10.9393	-4.65707		10.8976	-7.27025		10.9498	-4.47456
10.9477	-4.65951		10.9057	-7.29871		10.9579	-4.49609
10.9558	-4.65981		10.9138	-7.27017		10.9663	-4.49533
10.9639	-4.67685		10.9219	-7.29809		10.9744	-4.48293
10.972	-4.67115		10.9303	-7.29871		10.9825	-4.48204
10.9801	-4.6769		10.9384	-7.30112		10.9906	-4.48115
10.9885	-4.67219		10.9465	-7.32766		10.9987	-4.48652
10.9966	-4.67454		10.9546	-7.30105		11.0071	-4.47846
11.0047	-4.67237		10.9627	-7.31319		11.0152	-4.48816
11.0128	-4.68132		10.9708	-7.30109		11.0233	-4.49625
11.0209	-4.67992		10.9789	-7.29871		11.0314	-4.50742
11.0293	-4.68914		10.987	-7.32534		11.0398	-4.51083
11.0374	-4.68537		10.9951	-7.32766		11.0479	-4.5183
11.0455	-4.68641		11.0032	-7.32766		11.056	-4.51867
11.0539	-4.6901		11.0113	-7.32766		11.0641	-4.52488
11.062	-4.69876		11.0191	-7.29871		11.0722	-4.52351
11.0701	-4.69828		11.0275	-7.32766		11.0806	-4.5171
11.0782	-4.69886		11.0356	-7.32766		11.0887	-4.51863
11.0863	-4.70088		11.0434	-7.3426		11.0968	-4.52851
11.0947	-4.69343		11.0518	-7.32766		11.1049	-4.52269
11.1028	-4.70524		11.0599	-7.32766		11.113	-4.52474
11.1109	-4.70156		11.068	-7.34213		11.1211	-4.53117
11.1193	-4.70506		11.0758	-7.32867		11.1295	-4.51142
11.1277	-4.70407		11.0842	-7.32766		11.1376	-4.53148
11.1358	-4.70803		11.0923	-7.32766		11.1457	-4.53526
11.1439	-4.71004		11.1004	-7.32766		11.1538	-4.53526
11.152	-4.71367		11.1085	-7.32766		11.1619	-4.53217
11.1604	-4.71863		11.1166	-7.33079		11.17	-4.52238
11.1688	-4.71184		11.1247	-7.36961		11.1781	-4.53764
11.1769	-4.7267		11.1328	-7.3535		11.1865	-4.53873
11.185	-4.72959		11.1409	-7.34213		11.1946	-4.53761
11.1931	-4.72628		11.149	-7.32932		11.2027	-4.56952
11.2012	-4.73389		11.1571	-7.33085		11.2108	-4.558
11.2093	-4.72796		11.1652	-7.35358		11.2189	-4.54342
11.2174	-4.74053		11.1733	-7.36947		11.2273	-4.54745
11.2258	-4.73729		11.1814	-7.32919		11.2351	-4.54745
11.2339	-4.73382		11.1895	-7.3566		11.2435	-4.55189
11.242	-4.73793		11.1976	-7.3566		11.2516	-4.5513
11.2501	-4.74485		11.2057	-7.41322		11.2597	-4.54861
11.2582	-4.74915		11.2138	-7.32896		11.2678	-4.57341
11.2666	-4.74915		11.2219	-7.37286		11.2759	-4.57567
11.2747	-4.7575		11.2296	-7.38661		11.2844	-4.5668
11.2829	-4.75022		11.2381	-7.35776		11.2925	-4.56679
11.291	-4.75569		11.2462	-7.38554		11.3006	-4.56849
11.2994	-4.75839		11.2543	-7.3861		11.309	-4.55382
11.3072	-4.76235		11.2623	-7.37107		11.3171	-4.56204
11.3156	-4.76658		11.2705	-7.38616		11.3252	-4.57565
11.3234	-4.76505		11.2783	-7.35695		11.3333	-4.59083
11.3318	-4.76102		11.2867	-7.3868		11.3414	-4.57897
11.3402	-4.76467		11.2948	-7.38625		11.3495	-4.58314
11.348	-4.76481		11.3029	-7.38418		11.3578	-4.59888
11.3564	-4.76255		11.311	-7.42825		11.3659	-4.59055
11.3644	-4.76853		11.3188	-7.41448		11.374	-4.58552
11.3725	-4.76774		11.3272	-7.38554		11.3821	-4.57408
11.381	-4.77175		11.335	-7.39848		11.3902	-4.57666
11.389	-4.75623		11.3431	-7.44342		11.3983	-4.59333
11.3971	-4.77014		11.3515	-7.41448		11.4067	-4.58908
11.4052	-4.78196		11.3593	-7.4009		11.4149	-4.58955
11.4134	-4.78651		11.3674	-7.3864		11.423	-4.59468
11.4215	-4.78654		11.3755	-7.40096		11.4311	-4.61254
11.4296	-4.79427		11.3836	-7.38554		11.4395	-4.60209
11.438	-4.80154		11.3917	-7.41448		11.4476	-4.60159
11.446	-4.80067		11.3998	-7.41448		11.4557	-4.601
11.4542	-4.80267		11.4078	-7.44342		11.4637	-4.60888
11.4622	-4.80536		11.416	-7.44342		11.4718	-4.60509
11.4703	-4.80171		11.4241	-7.44273		11.48	-4.60806
11.4787	-4.80224		11.4322	-7.44342		11.4883	-4.60808
11.4868	-4.80341		11.4403	-7.41448		11.4961	-4.60721
11.4949	-4.80293		11.4484	-7.44342		11.5042	-4.60785
11.503	-4.80993		11.4565	-7.44342		11.5126	-4.61496
11.5111	-4.80896		11.4646	-7.41448		11.5207	-4.61459
11.5192	-4.80933		11.4727	-7.44342		11.5288	-4.60659
11.5273	-4.82589		11.4808	-7.42895		11.5372	-4.61206
11.5354	-4.81358		11.4889	-7.44054		11.545	-4.61564
11.5439	-4.81697		11.497	-7.4565		11.5534	-4.60765
11.5519	-4.81439		11.5051	-7.44342		11.5615	-4.61935
11.56	-4.82036		11.5132	-7.44637		11.5696	-4.62334
11.5681	-4.82786		11.5213	-7.44342		11.5777	-4.62135
11.5762	-4.83123		11.5294	-7.44342		11.5858	-4.63672
11.5846	-4.82643		11.5374	-7.44642		11.5942	-4.6272
11.5924	-4.82633		11.5456	-7.44342		11.6023	-4.6311
11.6008	-4.82715		11.5537	-7.44342		11.6104	-4.62013
11.6089	-4.82604		11.5618	-7.45941		11.6188	-4.63137
11.617	-4.82914		11.5699	-7.44342		11.6269	-4.63608
11.6254	-4.84071		11.578	-7.44342		11.635	-4.63002
11.6335	-4.84241		11.5861	-7.46732		11.6431	-4.64418
11.6416	-4.84296		11.5941	-7.44818		11.6512	-4.65103
11.6497	-4.8412		11.6023	-7.44799		11.6593	-4.64168
11.6581	-4.84005		11.6104	-7.44112		11.6674	-4.64562
11.6659	-4.85334		11.6184	-7.46775		11.6758	-4.6558
11.6743	-4.84047		11.6266	-7.50131		11.6839	-4.63494
11.6825	-4.85065		11.6347	-7.47693		11.692	-4.64361
11.6905	-4.85522		11.6427	-7.50131		11.7001	-4.64381
11.6986	-4.86106		11.6509	-7.48684		11.7082	-4.65922
11.7067	-4.8592		11.6589	-7.50131		11.7166	-4.66366
11.7148	-4.86138		11.667	-7.46403		11.7247	-4.67536
11.7232	-4.86106		11.6752	-7.47878		11.7328	-4.66459
11.7313	-4.86445		11.6833	-7.47565		11.7412	-4.66355
11.7394	-4.8615		11.6914	-7.50131		11.749	-4.66381
11.7475	-4.86742		11.6995	-7.50131		11.7571	-4.66136
11.7556	-4.87147		11.7076	-7.47891		11.7655	-4.66966
11.7637	-4.88643		11.7156	-7.50792		11.7736	-4.67213
11.7721	-4.88315		11.7238	-7.46931		11.7817	-4.66004
11.7802	-4.88309		11.7318	-7.50131		11.7898	-4.68128
11.7883	-4.88478		11.7399	-7.53025		11.7982	-4.67281
11.7964	-4.88313		11.748	-7.50131		11.8061	-4.66856
11.8046	-4.89106		11.7561	-7.52423		11.8144	-4.67559
11.813	-4.88486		11.7642	-7.55919		11.8222	-4.68307
11.8211	-4.89663		11.7723	-7.49659		11.8306	-4.67536
11.8292	-4.88823		11.7804	-7.50739		11.8387	-4.67925
11.8373	-4.89314		11.7885	-7.50131		11.8471	-4.6796
11.8457	-4.90173		11.7966	-7.55919		11.8552	-4.68712
11.8538	-4.90176		11.8048	-7.50131		11.863	-4.69389
11.8619	-4.88993		11.8132	-7.53025		11.8714	-4.67971
11.8699	-4.90142		11.8213	-7.52434		11.8795	-4.68383
11.878	-4.90515		11.8294	-7.51998		11.8876	-4.68655
11.8862	-4.90815		11.8375	-7.54053		11.896	-4.67469
11.8945	-4.912		11.8456	-7.53025		11.9038	-4.69681
11.9023	-4.91513		11.8537	-7.55919		11.9122	-4.68902
11.9108	-4.91323		11.8618	-7.54024		11.9203	-4.68819
11.9188	-4.9172		11.8698	-7.53025		11.9284	-4.69145
11.9269	-4.91852		11.878	-7.55499		11.9365	-4.7052
11.9351	-4.9221		11.8857	-7.5091		11.9449	-4.69415
11.9432	-4.92446		11.8941	-7.52006		11.953	-4.68815
11.9516	-4.9178		11.9023	-7.55919		11.9611	-4.68127
11.9597	-4.92141		11.9103	-7.53025		11.9692	-4.69753
11.9678	-4.92369		11.9184	-7.53025		11.9773	-4.70674
11.9762	-4.93247		11.9265	-7.54472		11.9854	-4.71074
11.9843	-4.93373		11.9346	-7.5843		11.9938	-4.69554
11.9924	-4.92966		11.9428	-7.55919		12.0019	-4.71031
12.0005	-4.93567		11.9509	-7.53025		12.01	-4.71348
12.0085	-4.94014		11.959	-7.57366		12.0181	-4.72364
12.0167	-4.93228		11.9671	-7.53668		12.0265	-4.72097
12.0247	-4.94329		11.9752	-7.55919		12.0346	-4.7195
12.0331	-4.94198		11.9833	-7.55919		12.0427	-4.72545
12.0412	-4.94521		11.9914	-7.61287		12.0508	-4.71368
12.0493	-4.94681		11.9994	-7.55919		12.0589	-4.72545
12.0574	-4.95338		12.0076	-7.57156		12.0673	-4.71536
12.0658	-4.95189		12.0156	-7.55919		12.0751	-4.71506
12.0739	-4.95602		12.024	-7.61605		12.0835	-4.72699
12.082	-4.95301		12.0318	-7.56466		12.0916	-4.73398
12.0901	-4.95219		12.0399	-7.58813		12.0997	-4.72724
12.0982	-4.95726		12.048	-7.61127		12.1078	-4.73209
12.1063	-4.95432		12.0564	-7.61708		12.1161	-4.74156
12.1144	-4.95535		12.0642	-7.58525		12.1242	-4.72305
12.1228	-4.95556		12.0723	-7.58813		12.1323	-4.72042
12.1309	-4.96689		12.0804	-7.61708		12.1404	-4.72878
12.1387	-4.97412		12.0885	-7.60261		12.1485	-4.7389
12.1471	-4.97416		12.0966	-7.61708		12.1569	-4.74264
12.1552	-4.97866		12.1047	-7.59097		12.165	-4.74902
12.1633	-4.98145		12.1128	-7.61708		12.1731	-4.7441
12.1717	-4.97971		12.1209	-7.61708		12.1812	-4.75758
12.1798	-4.97575		12.129	-7.61708		12.1893	-4.75853
12.1879	-4.98188		12.1371	-7.61708		12.1975	-4.74848
12.1963	-4.98315		12.1452	-7.63155		12.2059	-4.73643
12.2044	-4.98255		12.1533	-7.61708		12.214	-4.75537
12.2125	-4.98881		12.1614	-7.58813		12.2221	-4.75505
12.2206	-4.98654		12.1698	-7.61708		12.2305	-4.75027
12.2287	-4.98548		12.1776	-7.61708		12.2383	-4.75271
12.2368	-4.99458		12.1857	-7.62284		12.2467	-4.75337
12.2452	-5.00444		12.1938	-7.61708		12.2548	-4.74789
12.2533	-5.00144		12.2019	-7.61708		12.2629	-4.75926
12.2614	-4.99701		12.21	-7.62299		12.271	-4.76135
12.2695	-5.00688		12.2181	-7.61708		12.2791	-4.76696
12.2776	-5.01028		12.2262	-7.61708		12.2874	-4.74761
12.286	-5.0028		12.2343	-7.61999		12.2955	-4.75998
12.2941	-5.01127		12.2424	-7.63155		12.3036	-4.76194
12.3019	-5.01355		12.2505	-7.65181		12.3117	-4.78364
12.3103	-5.01592		12.2586	-7.64027		12.3198	-4.77788
12.3184	-5.02293		12.2667	-7.64019		12.3279	-4.76108
12.3265	-5.02981		12.2748	-7.6402		12.3361	-4.78309
12.3347	-5.03144		12.2829	-7.67496		12.3445	-4.78219
12.3431	-5.02215		12.291	-7.64602		12.3526	-4.78565
12.3512	-5.03255		12.2991	-7.64602		12.3607	-4.78309
12.3593	-5.0247		12.3069	-7.64602		12.3688	-4.78058
12.3674	-5.02879		12.3149	-7.67881		12.3769	-4.77034
12.3758	-5.0408		12.3233	-7.669		12.3853	-4.78926
12.3839	-5.03226		12.3312	-7.67496		12.3934	-4.782
12.392	-5.03401		12.3396	-7.64602		12.4015	-4.79575
12.4001	-5.03662		12.3477	-7.66049		12.4096	-4.78661
12.4085	-5.04155		12.3558	-7.65197		12.4177	-4.79837
12.4166	-5.04588		12.3639	-7.64602		12.4261	-4.78863
12.4247	-5.04408		12.372	-7.67496		12.4339	-4.78671
12.4328	-5.04986		12.3801	-7.67496		12.4423	-4.80178
12.4408	-5.04776		12.3882	-7.64602		12.4504	-4.80088
12.4489	-5.04807		12.3963	-7.67496		12.4584	-4.80176
12.457	-5.04481		12.4044	-7.67206		12.4666	-4.79585
12.4652	-5.0557		12.4125	-7.67496		12.4747	-4.80085
12.4736	-5.05913		12.4206	-7.68658		12.4831	-4.80339
12.4817	-5.05606		12.4287	-7.64602		12.4912	-4.79151
12.4897	-5.0473		12.4368	-7.67496		12.4993	-4.81272
12.4978	-5.05283		12.4449	-7.67496		12.5074	-4.82052
12.5059	-5.06284		12.453	-7.7039		12.5155	-4.82002
12.514	-5.06226		12.4611	-7.67496		12.5238	-4.81213
12.5221	-5.06736		12.4692	-7.67496		12.532	-4.81121
12.5303	-5.06907		12.4773	-7.7039		12.5401	-4.80852
12.5387	-5.07132		12.4854	-7.67907		12.5482	-4.82548
12.5467	-5.06795		12.4935	-7.7039		12.5563	-4.8153
12.5549	-5.06966		12.5016	-7.68069		12.5643	-4.82715
12.5633	-5.07193		12.5097	-7.67906		12.5725	-4.8102
12.5714	-5.07413		12.5178	-7.69226		12.5806	-4.81365
12.5794	-5.08149		12.5259	-7.70944		12.5886	-4.81464
12.5875	-5.08205		12.534	-7.73284		12.597	-4.82292
12.5956	-5.07589		12.5421	-7.7039		12.6051	-4.83138
12.604	-5.08488		12.5502	-7.68034		12.6132	-4.82717
12.6121	-5.07847		12.5583	-7.7039		12.6216	-4.82312
12.6203	-5.08438		12.5664	-7.67872		12.6297	-4.84202
12.6283	-5.09197		12.5745	-7.73284		12.6378	-4.84932
12.6367	-5.08374		12.5826	-7.67496		12.6459	-4.84369
12.6448	-5.08778		12.5904	-7.68209		12.654	-4.83994
12.6529	-5.10335		12.5988	-7.73284		12.6621	-4.83393
12.6613	-5.10205		12.6066	-7.70942		12.6705	-4.83655
12.6694	-5.10444		12.615	-7.73284		12.6786	-4.83903
12.6775	-5.10184		12.6231	-7.72759		12.6867	-4.82942
12.6856	-5.09641		12.6312	-7.70903		12.6948	-4.82973
12.694	-5.09725		12.6393	-7.70909		12.7032	-4.83498
12.7021	-5.10612		12.6474	-7.70748		12.7113	-4.84473
12.7099	-5.11201		12.6552	-7.75646		12.7194	-4.83055
12.7183	-5.11367		12.6636	-7.73284		12.7276	-4.83654
12.7264	-5.11241		12.6717	-7.73284		12.7357	-4.84169
12.7346	-5.11826		12.6798	-7.73284		12.7441	-4.85722
12.7426	-5.1188		12.6876	-7.73284		12.7522	-4.8442
12.7507	-5.12219		12.696	-7.73284		12.7603	-4.85348
12.7591	-5.12152		12.7041	-7.73284		12.7683	-4.84995
12.7672	-5.12082		12.7122	-7.73782		12.7765	-4.84933
12.7753	-5.12768		12.72	-7.75504		12.7845	-4.85256
12.7834	-5.12246		12.7284	-7.75946		12.7927	-4.85259
12.7915	-5.13143		12.7362	-7.77299		12.801	-4.85678
12.7996	-5.13894		12.7446	-7.745		12.8091	-4.86193
12.8077	-5.13339		12.7524	-7.7393		12.8172	-4.86018
12.8161	-5.13469		12.7605	-7.73284		12.8253	-4.86776
12.8242	-5.12949		12.7686	-7.73605		12.8334	-4.85812
12.8323	-5.14233		12.7767	-7.76783		12.8415	-4.86046
12.8404	-5.13724		12.7848	-7.76179		12.8496	-4.87998
12.8485	-5.13745		12.7929	-7.73703		12.8581	-4.87632
12.857	-5.13279		12.801	-7.74165		12.8662	-4.87542
12.8651	-5.14562		12.8091	-7.75117		12.8743	-4.86785
12.8732	-5.13945		12.8172	-7.73284		12.8824	-4.87146
12.8813	-5.14269		12.8253	-7.75458		12.8905	-4.88457
12.8894	-5.15116		12.8337	-7.73284		12.8986	-4.87412
12.8975	-5.14932		12.8415	-7.74158		12.907	-4.87624
12.9059	-5.15121		12.8496	-7.75821		12.9151	-4.86851
12.914	-5.148		12.8581	-7.79073		12.9232	-4.88163
12.9221	-5.16616		12.8659	-7.74027		12.9313	-4.86009
12.9301	-5.15278		12.874	-7.79421		12.9394	-4.88052
12.9385	-5.17127		12.8824	-7.79073		12.9475	-4.8848
12.9463	-5.16292		12.8902	-7.76179		12.9556	-4.89084
12.9544	-5.16963		12.8986	-7.79073		12.964	-4.89086
12.9628	-5.16623		12.9067	-7.79073		12.9721	-4.87721
12.9709	-5.17144		12.9148	-7.79073		12.9805	-4.89324
12.979	-5.16789		12.9229	-7.78741		12.9886	-4.89831
12.9872	-5.17475		12.931	-7.79073		12.9964	-4.88498
12.9953	-5.17309		12.9391	-7.79073		13.0048	-4.88973
13.0037	-5.17645		12.9472	-7.81275		13.0127	-4.89135
13.0118	-5.17645		12.9553	-7.79073		13.021	-4.88328
13.0199	-5.17651		12.9634	-7.8052		13.0291	-4.90712
13.028	-5.18317		12.9715	-7.79073		13.0372	-4.90629
13.0361	-5.18669		12.9795	-7.79073		13.0453	-4.91332
13.0442	-5.19626		12.9877	-7.79073		13.0537	-4.89418
13.0526	-5.18512		12.9958	-7.81182		13.0618	-4.89484
13.0607	-5.18446		13.0039	-7.81268		13.0699	-4.89779
13.0688	-5.18992		13.012	-7.81967		13.078	-4.88744
13.0772	-5.19001		13.0201	-7.84088		13.0861	-4.90006
13.0853	-5.1903		13.0282	-7.76843		13.0942	-4.90151
13.0934	-5.19802		13.0363	-7.79735		13.1026	-4.89966
13.1015	-5.207		13.0444	-7.82299		13.1104	-4.90568
13.1096	-5.20613		13.0528	-7.79073		13.1188	-4.91177
13.1177	-5.20384		13.0606	-7.79782		13.1269	-4.90812
13.1261	-5.20019		13.0687	-7.79768		13.135	-4.90766
13.1342	-5.20697		13.0768	-7.81272		13.1434	-4.90563
13.1423	-5.20647		13.0849	-7.81967		13.1515	-4.89943
13.1504	-5.20579		13.093	-7.84509		13.1596	-4.91071
13.1588	-5.21206		13.1011	-7.84861		13.1677	-4.92528
13.1669	-5.20697		13.1091	-7.83041		13.1758	-4.92209
13.175	-5.20912		13.1173	-7.84861		13.1839	-4.9223
13.1831	-5.20518		13.1254	-7.82647		13.192	-4.91052
13.1912	-5.21206		13.1335	-7.81967		13.2001	-4.92075
13.1993	-5.21338		13.1413	-7.82792		13.2085	-4.91672
13.2077	-5.21787		13.1497	-7.84861		13.2166	-4.92507
13.2158	-5.21956		13.1575	-7.84861		13.2247	-4.90952
13.2242	-5.22393		13.1656	-7.82782		13.2328	-4.92365
13.2323	-5.21843		13.1737	-7.84861		13.2409	-4.93355
13.2404	-5.22584		13.1818	-7.84861		13.2493	-4.92829
13.2485	-5.23033		13.1899	-7.84861		13.2574	-4.93459
13.2569	-5.2341		13.198	-7.81967		13.2655	-4.93681
13.2647	-5.22941		13.206	-7.81967		13.2736	-4.95485
13.2728	-5.23198		13.2144	-7.87091		13.282	-4.94045
13.2812	-5.23354		13.2223	-7.83414		13.2901	-4.9469
13.2893	-5.24133		13.2304	-7.86891		13.2982	-4.94074
13.2974	-5.23749		13.2387	-7.87056		13.3063	-4.93976
13.3055	-5.23213		13.2469	-7.86308		13.3147	-4.94117
13.3136	-5.24005		13.255	-7.84861		13.3228	-4.94277
13.3217	-5.2449		13.2631	-7.84861		13.3309	-4.93868
13.3298	-5.24652		13.2712	-7.88075		13.339	-4.94335
13.3382	-5.25165		13.2793	-7.84861		13.3471	-4.95091
13.346	-5.25528		13.2874	-7.84861		13.3552	-4.95671
13.3544	-5.24706		13.2955	-7.84861		13.3633	-4.96011
13.3625	-5.25467		13.3033	-7.87755		13.3714	-4.96956
13.3706	-5.26289		13.3117	-7.9065		13.3799	-4.97598
13.3787	-5.24767		13.3198	-7.85529		13.388	-4.95669
13.3872	-5.25275		13.3276	-7.85654		13.396	-4.94816
13.3953	-5.2579		13.3357	-7.8591		13.4041	-4.95336
13.4033	-5.26438		13.3441	-7.85177		13.4123	-4.96448
13.4115	-5.2665		13.3519	-7.9065		13.4203	-4.95427
13.4195	-5.26971		13.3603	-7.86623		13.4288	-4.9689
13.4277	-5.26443		13.3684	-7.85975		13.4368	-4.96805
13.4358	-5.27009		13.3762	-7.9065		13.445	-4.95486
13.4442	-5.26516		13.3846	-7.90019		13.453	-4.98218
13.4522	-5.26518		13.3927	-7.90332		13.4611	-4.96909
13.4604	-5.27256		13.4008	-7.9065		13.4692	-4.96591
13.4688	-5.27554		13.4089	-7.9065		13.4773	-4.98087
13.4769	-5.27669		13.417	-7.85486		13.4857	-4.97809
13.4849	-5.2791		13.4251	-7.9065		13.4938	-4.97901
13.493	-5.279		13.4329	-7.91478		13.5019	-4.96668
13.5011	-5.27734		13.441	-7.86754		13.5104	-4.96673
13.5095	-5.27819		13.4491	-7.87755		13.5185	-4.98258
13.5177	-5.27057		13.4572	-7.87755		13.5266	-4.9771
13.5258	-5.29175		13.4653	-7.9065		13.535	-4.97937
13.5339	-5.28989		13.4734	-7.93544		13.5428	-4.98361
13.5423	-5.29001		13.4818	-7.87755		13.5512	-4.98277
13.5504	-5.28756		13.4896	-7.9065		13.5593	-4.9899
13.5585	-5.27573		13.4977	-7.9065		13.5674	-4.985
13.5666	-5.29129		13.5061	-7.91033		13.5755	-4.97587
13.5747	-5.29823		13.514	-7.9065		13.5836	-4.98675
13.5828	-5.30465		13.5221	-7.91662		13.5917	-4.99014
13.5908	-5.30236		13.5302	-7.91591		13.6001	-4.99862
13.5992	-5.30093		13.5386	-7.9065		13.6079	-4.99305
13.6074	-5.30836		13.5464	-7.91153		13.6163	-4.9904
13.6155	-5.30426		13.5547	-7.93544		13.6244	-4.99525
13.6238	-5.30295		13.5625	-7.92097		13.6325	-4.9831
13.6319	-5.30744		13.5709	-7.96438		13.6406	-4.99147
13.64	-5.30765		13.5787	-7.91614		13.649	-4.99112
13.6482	-5.31394		13.5868	-7.91612		13.6571	-4.98618
13.6563	-5.30357		13.5949	-7.9548		13.6652	-5.0025
13.6644	-5.31149		13.603	-7.94501		13.6733	-5.01065
13.6728	-5.31776		13.6111	-7.9065		13.6814	-5.02105
13.6809	-5.31999		13.6192	-7.91602		13.6895	-4.99189
13.689	-5.32279		13.6273	-7.91598		13.6979	-4.99111
13.6971	-5.32345		13.6354	-7.96438		13.7059	-5.01021
13.7052	-5.32566		13.6435	-7.96438		13.7141	-5.00559
13.7136	-5.32847		13.6513	-7.92639		13.7222	-5.00541
13.7217	-5.33044		13.6597	-7.96438		13.7302	-5.02314
13.7298	-5.3275		13.6678	-7.95496		13.7386	-5.0134
13.7382	-5.33346		13.6759	-7.95488		13.7467	-5.01339
13.746	-5.33165		13.6837	-7.94991		13.7548	-5.00516
13.7544	-5.33337		13.6918	-7.95534		13.7629	-5.01327
13.7625	-5.3345		13.6999	-7.96438		13.771	-5.02409
13.7706	-5.33363		13.708	-7.96438		13.7795	-5.01435
13.7787	-5.32566		13.7161	-7.96438		13.7873	-5.02345
13.7871	-5.33285		13.7242	-7.94501		13.7957	-5.0151
13.7952	-5.33544		13.7323	-7.96438		13.8038	-5.01752
13.8033	-5.34423		13.7404	-7.96438		13.8119	-5.03398
13.8114	-5.34015		13.7485	-7.95905		13.8199	-5.02599
13.8195	-5.34229		13.7566	-7.96438		13.8281	-5.0036
13.8279	-5.34839		13.7647	-7.96438		13.8361	-5.02889
13.836	-5.3511		13.7725	-7.96438		13.8445	-5.02138
13.8441	-5.35477		13.7806	-7.96438		13.8526	-5.02355
13.8522	-5.35449		13.7888	-7.94737		13.8607	-5.01806
13.8606	-5.35279		13.7968	-7.96438		13.8688	-5.03172
13.8687	-5.35586		13.8049	-7.96438		13.8772	-5.02408
13.8768	-5.35703		13.8131	-7.97262		13.8853	-5.04195
13.8849	-5.35646		13.8211	-7.97757		13.8931	-5.0367
13.893	-5.36872		13.8292	-7.96438		13.9015	-5.01655
13.9011	-5.37251		13.8373	-7.94991		13.9097	-5.03907
13.9093	-5.36328		13.8454	-7.96438		13.9178	-5.04184
13.9177	-5.36191		13.8535	-7.94991		13.9262	-5.03856
13.9258	-5.37238		13.8616	-7.96438		13.9343	-5.03595
13.9339	-5.36166		13.8697	-7.96438		13.9424	-5.03325
13.9423	-5.37269		13.8778	-7.96438		13.9505	-5.04245
13.9504	-5.36937		13.8859	-7.97687		13.9586	-5.03833
13.9585	-5.36336		13.894	-8.02226		13.9667	-5.03891
13.9666	-5.38022		13.9021	-7.96438		13.9748	-5.04451
13.975	-5.38485		13.9103	-7.96957		13.9832	-5.04245
13.9831	-5.38351		13.9184	-7.9775		13.9913	-5.04372
13.9911	-5.37653		13.9265	-8.00632		13.9994	-5.05552
13.9993	-5.38332		13.9346	-7.98093		14.002	-5.04038
14.0027	-5.38501		13.9427	-8.00779		14.0001	-5.04373
14	-5.38332		13.9508	-8.01389		13.9988	-5.04873
13.9996	-5.38671		13.9589	-7.96438		13.9906	-5.04437
13.9918	-5.37992		13.967	-7.99332		13.9825	-5.04754
13.9838	-5.37364		13.975	-7.96438		13.9745	-5.05481
13.9757	-5.37453		13.9832	-8.0094		13.9664	-5.05038
13.9673	-5.37221		13.9909	-8.02226		13.9583	-5.03839
13.9592	-5.364		13.9993	-8.00994		13.9502	-5.05093
13.9512	-5.36871		14.002	-8.00047		13.9421	-5.03838
13.9431	-5.37389		14.0001	-8.02223		13.9338	-5.03879
13.935	-5.36935		13.9995	-8.03832		13.9257	-5.03889
13.9266	-5.37495		13.9918	-7.99332		13.9176	-5.04549
13.9185	-5.37258		13.9837	-7.98305		13.9095	-5.04875
13.9104	-5.35866		13.9757	-7.99332		13.9013	-5.03532
13.9019	-5.36184		13.9676	-7.99332		13.8932	-5.03329
13.8938	-5.36077		13.9595	-7.96438		13.8851	-5.03699
13.8854	-5.36674		13.9514	-8.01241		13.8767	-5.03373
13.8773	-5.36246		13.9433	-8.02226		13.8686	-5.03881
13.8692	-5.36083		13.9353	-7.99829		13.8605	-5.02603
13.8612	-5.35279		13.9272	-7.98881		13.8525	-5.02035
13.8531	-5.35958		13.9191	-7.98879		13.8444	-5.03668
13.8447	-5.3498		13.911	-7.96465		13.8363	-5.03228
13.8366	-5.35619		13.9028	-7.96438		13.8282	-5.03083
13.8285	-5.34863		13.895	-7.99332		13.8201	-5.02758
13.8204	-5.34212		13.8866	-7.97337		13.8117	-5.01872
13.8123	-5.34658		13.8785	-7.96438		13.8036	-5.01402
13.8039	-5.33794		13.8704	-7.99332		13.7958	-5.01006
13.7961	-5.34373		13.8626	-7.96438		13.7874	-5.02011
13.7877	-5.33637		13.8543	-7.96438		13.7793	-5.02135
13.7796	-5.34601		13.8461	-7.96438		13.7712	-5.0157
13.7715	-5.34607		13.8384	-7.96438		13.7631	-5.00485
13.7634	-5.32887		13.8303	-7.96438		13.755	-5.01194
13.7553	-5.33375		13.8222	-7.97289		13.7466	-5.01187
13.7472	-5.33791		13.8141	-7.97507		13.7385	-5.01672
13.7391	-5.33383		13.806	-7.96438		13.7304	-5.01294
13.7307	-5.32829		13.7979	-7.96438		13.7223	-4.98866
13.7226	-5.32969		13.7898	-7.94264		13.7142	-5.00708
13.7145	-5.32886		13.7817	-7.96438		13.7061	-5.00886
13.7064	-5.32906		13.7733	-7.96438		13.6977	-4.98782
13.698	-5.32325		13.7654	-7.96438		13.6893	-4.98518
13.6899	-5.32977		13.7574	-7.96438		13.6812	-5.00252
13.6818	-5.32377		13.7493	-7.9463		13.6731	-4.99531
13.6737	-5.32475		13.7412	-7.96438		13.665	-4.97535
13.6656	-5.31786		13.7331	-7.96438		13.6569	-4.99453
13.6572	-5.321		13.725	-7.94688		13.6488	-4.98289
13.6492	-5.31622		13.7169	-7.94991		13.6407	-4.9937
13.6407	-5.31288		13.7088	-7.94991		13.6326	-4.98934
13.6326	-5.30884		13.7007	-7.96438		13.6245	-4.99713
13.6245	-5.31468		13.6926	-7.95352		13.6161	-4.99563
13.6165	-5.31125		13.6845	-7.96438		13.6081	-5.00161
13.6083	-5.30198		13.6764	-7.95712		13.6	-4.99871
13.6003	-5.30453		13.6683	-7.95711		13.5919	-4.9819
13.5922	-5.3035		13.6602	-7.96438		13.5835	-4.99004
13.5838	-5.30444		13.6521	-7.95353		13.5754	-4.98949
13.5757	-5.31053		13.6441	-7.96438		13.5673	-4.98673
13.5673	-5.29868		13.6359	-7.96438		13.5592	-4.98821
13.5595	-5.30604		13.6281	-7.91231		13.5511	-4.98265
13.5511	-5.30267		13.6197	-7.91369		13.5427	-4.9803
13.543	-5.29711		13.6116	-7.9065		13.5349	-4.97079
13.5349	-5.29371		13.6035	-7.94259		13.5268	-4.96359
13.5268	-5.29175		13.5954	-7.94278		13.5187	-4.97217
13.5187	-5.28987		13.5874	-7.94259		13.5103	-4.97511
13.5106	-5.28158		13.5793	-7.91368		13.5022	-4.97325
13.5022	-5.27712		13.5712	-7.93544		13.4941	-4.98235
13.4941	-5.28895		13.5631	-7.9065		13.486	-4.98113
13.4857	-5.28604		13.555	-7.93544		13.4776	-4.97794
13.4779	-5.28391		13.5469	-7.91025		13.4695	-4.97788
13.4695	-5.27539		13.5388	-7.92097		13.4614	-4.96384
13.4614	-5.27363		13.5307	-7.91719		13.4533	-4.97037
13.4533	-5.2696		13.5226	-7.914		13.4449	-4.97856
13.4452	-5.27467		13.5148	-7.9065		13.4368	-4.97484
13.4368	-5.27648		13.5067	-7.90892		13.4287	-4.9774
13.4287	-5.26906		13.4983	-7.9065		13.4206	-4.96653
13.4206	-5.26462		13.4901	-7.9065		13.4122	-4.96448
13.4125	-5.26017		13.4821	-7.9065		13.4044	-4.9585
13.4044	-5.26225		13.474	-7.9065		13.396	-4.96171
13.3963	-5.25898		13.4659	-7.89203		13.3879	-4.96181
13.388	-5.24597		13.4578	-7.9065		13.3798	-4.959
13.3798	-5.25106		13.45	-7.9065		13.3717	-4.95769
13.3714	-5.25528		13.4416	-7.89507		13.3636	-4.95847
13.3636	-5.25922		13.4338	-7.90997		13.3552	-4.95671
13.3552	-5.24552		13.4254	-7.92097		13.3474	-4.9543
13.3471	-5.24757		13.4173	-7.88239		13.339	-4.94505
13.339	-5.25367		13.4092	-7.9065		13.3312	-4.94502
13.3306	-5.25364		13.4011	-7.9065		13.3228	-4.94618
13.3225	-5.24913		13.393	-7.90409		13.3147	-4.93099
13.3144	-5.24087		13.3852	-7.90326		13.3066	-4.93983
13.3063	-5.24637		13.3771	-7.9065		13.2982	-4.94413
13.2982	-5.24427		13.369	-7.86135		13.2904	-4.93143
13.2898	-5.23783		13.3609	-7.89363		13.2821	-4.94387
13.2818	-5.23582		13.3525	-7.9065		13.2739	-4.93932
13.2737	-5.23261		13.3447	-7.85022		13.2659	-4.94556
13.2653	-5.23993		13.3366	-7.86148		13.2578	-4.94265
13.2575	-5.2358		13.3285	-7.85181		13.2497	-4.94244
13.2491	-5.23214		13.3204	-7.85197		13.2412	-4.93163
13.2409	-5.23138		13.3123	-7.87755		13.2331	-4.92923
13.2328	-5.22475		13.3042	-7.87755		13.225	-4.92301
13.2248	-5.22732		13.2961	-7.84861		13.2169	-4.92484
13.2164	-5.2301		13.288	-7.84861		13.2085	-4.92013
13.2083	-5.21654		13.2796	-7.81967		13.2005	-4.91927
13.2002	-5.21525		13.2715	-7.85094		13.1923	-4.91206
13.1921	-5.20867		13.2634	-7.84861		13.1843	-4.92555
13.184	-5.21274		13.2553	-7.81967		13.1762	-4.92718
13.1756	-5.2096		13.2472	-7.84861		13.1681	-4.91525
13.1675	-5.20358		13.2391	-7.87245		13.16	-4.91276
13.1594	-5.20867		13.231	-7.87247		13.1516	-4.91126
13.1513	-5.2105		13.2232	-7.84861		13.1435	-4.8972
13.1432	-5.21361		13.2148	-7.87278		13.1354	-4.91569
13.1348	-5.21375		13.2067	-7.84861		13.1273	-4.91349
13.1267	-5.21375		13.1986	-7.84861		13.1192	-4.91277
13.1186	-5.20365		13.1908	-7.84861		13.1111	-4.9092
13.1105	-5.21045		13.1824	-7.84861		13.103	-4.90267
13.1021	-5.20463		13.1746	-7.84861		13.0946	-4.90336
13.0943	-5.19542		13.1665	-7.82276		13.0868	-4.89497
13.0859	-5.19005		13.1581	-7.83414		13.0784	-4.90092
13.0778	-5.1966		13.1501	-7.84861		13.0703	-4.89756
13.0697	-5.19001		13.1423	-7.79351		13.0622	-4.90074
13.0613	-5.19514		13.1339	-7.81967		13.0541	-4.88831
13.0532	-5.18714		13.1261	-7.8227		13.046	-4.90682
13.0451	-5.19614		13.1177	-7.83414		13.0379	-4.90829
13.037	-5.17405		13.1099	-7.83243		13.0298	-4.89925
13.0286	-5.17962		13.1018	-7.81967		13.0211	-4.88324
13.0206	-5.17678		13.0934	-7.84621		13.013	-4.88982
13.0124	-5.18154		13.0853	-7.84861		13.0049	-4.88986
13.0044	-5.17645		13.0772	-7.84387		12.9969	-4.88232
12.996	-5.16989		13.0691	-7.79558		12.9888	-4.89157
12.9879	-5.17464		13.061	-7.82456		12.9806	-4.88155
12.9797	-5.16797		13.0532	-7.81967		12.9722	-4.86701
12.9716	-5.1682		13.0448	-7.79292		12.9638	-4.88249
12.9635	-5.16763		13.0367	-7.79517		12.9557	-4.87386
12.9555	-5.16832		13.0286	-7.79516		12.9476	-4.8848
12.9471	-5.163		13.0205	-7.814		12.9395	-4.88225
12.939	-5.16102		13.0124	-7.84861		12.9314	-4.88053
12.9309	-5.15494		13.0044	-7.81504		12.9233	-4.8747
12.9228	-5.16725		12.9962	-7.79516		12.9149	-4.88021
12.9144	-5.15849		12.9881	-7.79073		12.9069	-4.87449
12.9063	-5.14968		12.9803	-7.79073		12.8985	-4.88106
12.8982	-5.14932		12.9719	-7.79073		12.8904	-4.8827
12.8901	-5.1513		12.9641	-7.79073		12.8823	-4.86658
12.8817	-5.14956		12.956	-7.8052		12.8742	-4.87802
12.8736	-5.13963		12.9479	-7.81683		12.8658	-4.86801
12.8655	-5.14205		12.9395	-7.79073		12.858	-4.86963
12.8574	-5.13975		12.9317	-7.79073		12.8495	-4.88351
12.8492	-5.13914		12.9237	-7.78934		12.8414	-4.87709
12.8412	-5.14048		12.9153	-7.79073		12.8333	-4.86849
12.8331	-5.14725		12.9072	-7.79073		12.8252	-4.87281
12.8247	-5.13137		12.8991	-7.79073		12.8168	-4.86332
12.8166	-5.14446		12.8913	-7.79073		12.8087	-4.85693
12.8085	-5.13928		12.8829	-7.79073		12.8006	-4.85823
12.8004	-5.1303		12.8748	-7.76317		12.7926	-4.85429
12.792	-5.13173		12.8667	-7.73579		12.7845	-4.85768
12.7839	-5.12425		12.8586	-7.79073		12.7764	-4.85259
12.7758	-5.1307		12.8507	-7.7756		12.7683	-4.85007
12.7677	-5.12477		12.8423	-7.76618		12.7602	-4.86192
12.7596	-5.11962		12.8345	-7.73284		12.7521	-4.84926
12.7515	-5.11541		12.8262	-7.75899		12.744	-4.85729
12.7431	-5.11201		12.8183	-7.76179		12.7356	-4.85007
12.735	-5.11176		12.8102	-7.77691		12.7275	-4.84327
12.7269	-5.10912		12.8021	-7.76466		12.7193	-4.84072
12.7188	-5.10988		12.7941	-7.73417		12.7112	-4.84649
12.7107	-5.11201		12.786	-7.79073		12.7028	-4.84155
12.7026	-5.11142		12.7776	-7.73402		12.6951	-4.85904
12.6942	-5.11085		12.7698	-7.76252		12.6867	-4.83967
12.6861	-5.1052		12.7617	-7.73313		12.6786	-4.83903
12.678	-5.10014		12.7536	-7.73284		12.6705	-4.83146
12.6696	-5.09944		12.7455	-7.7477		12.6621	-4.84075
12.6615	-5.10194		12.7374	-7.74706		12.654	-4.8348
12.6534	-5.09557		12.7293	-7.76107		12.6459	-4.83018
12.6453	-5.08768		12.7211	-7.76162		12.6378	-4.83914
12.6372	-5.08554		12.713	-7.73284		12.6297	-4.83181
12.6288	-5.09333		12.7049	-7.73322		12.6216	-4.8231
12.6207	-5.09107		12.6968	-7.73284		12.6132	-4.82209
12.6126	-5.08737		12.6888	-7.71837		12.6051	-4.84495
12.6045	-5.08658		12.6807	-7.73284		12.597	-4.83311
12.5965	-5.09268		12.6726	-7.73284		12.5889	-4.82034
12.5884	-5.08899		12.6645	-7.73284		12.5805	-4.81197
12.58	-5.08319		12.6564	-7.75873		12.5724	-4.81192
12.5719	-5.07942		12.6483	-7.70692		12.5644	-4.82039
12.5638	-5.07745		12.6402	-7.69006		12.5563	-4.80511
12.5557	-5.07085		12.6321	-7.70461		12.5482	-4.81023
12.5473	-5.07167		12.624	-7.73284		12.5401	-4.81529
12.5392	-5.07301		12.6159	-7.73217		12.5317	-4.79905
12.5311	-5.06551		12.6078	-7.67811		12.5236	-4.8119
12.523	-5.0638		12.5998	-7.73284		12.5155	-4.81999
12.5149	-5.0711		12.5916	-7.70438		12.5074	-4.80698
12.5068	-5.06623		12.5836	-7.70687		12.499	-4.81255
12.4987	-5.06187		12.5755	-7.73221		12.4912	-4.79832
12.4906	-5.06373		12.5674	-7.67785		12.4828	-4.79468
12.4822	-5.06454		12.5593	-7.7039		12.475	-4.78905
12.4741	-5.05598		12.5512	-7.69013		12.4669	-4.80058
12.466	-5.05944		12.5431	-7.73284		12.4585	-4.80344
12.4579	-5.05595		12.5347	-7.73284		12.4501	-4.79392
12.4498	-5.05878		12.5269	-7.70444		12.442	-4.79884
12.4417	-5.05248		12.5188	-7.71854		12.4339	-4.80211
12.4336	-5.05549		12.5107	-7.70676		12.4258	-4.76528
12.4252	-5.05108		12.5026	-7.70434		12.4174	-4.7935
12.4171	-5.04249		12.4945	-7.7039		12.4096	-4.79176
12.409	-5.04192		12.4864	-7.67778		12.4012	-4.78393
12.4009	-5.04322		12.4783	-7.73284		12.3931	-4.76358
12.3928	-5.03401		12.4699	-7.67496		12.385	-4.7941
12.3847	-5.03092		12.4618	-7.68943		12.3769	-4.78054
12.3764	-5.03355		12.4537	-7.73284		12.3686	-4.78072
12.3686	-5.03488		12.4456	-7.67496		12.3604	-4.78309
12.3602	-5.02756		12.4375	-7.67496		12.3523	-4.78221
12.3521	-5.03327		12.4297	-7.67496		12.3443	-4.77377
12.344	-5.02893		12.4216	-7.68918		12.3356	-4.7797
12.3359	-5.02101		12.4135	-7.67496		12.3274	-4.77949
12.3277	-5.02328		12.4054	-7.64602		12.3193	-4.75837
12.3196	-5.02269		12.397	-7.67496		12.3112	-4.78232
12.3115	-5.02423		12.3889	-7.67496		12.3028	-4.76177
12.3034	-5.01124		12.3809	-7.67496		12.2947	-4.74747
12.2953	-5.00814		12.3728	-7.67496		12.2866	-4.74847
12.2869	-5.00808		12.3647	-7.67496		12.2785	-4.77724
12.2789	-5.00349		12.3566	-7.64736		12.2704	-4.7607
12.2708	-5.00688		12.3485	-7.64602		12.2621	-4.76299
12.2627	-5.0094		12.3401	-7.64602		12.2539	-4.74822
12.2546	-5.00603		12.3323	-7.67496		12.2459	-4.75524
12.2462	-5.00181		12.3241	-7.64477		12.2378	-4.75863
12.2381	-5.00125		12.316	-7.66107		12.2297	-4.75281
12.23	-5.00217		12.3079	-7.64602		12.2216	-4.75388
12.2219	-4.98654		12.2998	-7.64602		12.2132	-4.75254
12.2135	-4.98522		12.2917	-7.66049		12.2051	-4.71117
12.2054	-4.98894		12.2837	-7.67496		12.1969	-4.75433
12.1973	-4.99332		12.2756	-7.67376		12.1885	-4.76039
12.1892	-4.98921		12.2675	-7.67375		12.1805	-4.74845
12.1811	-4.98619		12.2594	-7.64482		12.1723	-4.74749
12.1727	-4.98081		12.2513	-7.64723		12.1643	-4.75815
12.1646	-4.98315		12.2432	-7.61708		12.1559	-4.74638
12.1565	-4.97918		12.2351	-7.61769		12.1478	-4.74165
12.1484	-4.97782		12.227	-7.61708		12.1397	-4.73185
12.1403	-4.97613		12.2189	-7.61708		12.1316	-4.73261
12.1322	-4.97191		12.2108	-7.61841		12.1235	-4.74588
12.1238	-4.96595		12.2027	-7.63155		12.1151	-4.7405
12.1157	-4.96159		12.1945	-7.61708		12.107	-4.73112
12.1076	-4.9611		12.1865	-7.61818		12.0989	-4.7228
12.0995	-4.96262		12.1784	-7.61708		12.0908	-4.7292
12.0914	-4.95585		12.1703	-7.61708		12.0827	-4.72436
12.0833	-4.95443		12.1622	-7.61708		12.0746	-4.71979
12.0752	-4.95093		12.1541	-7.64602		12.0662	-4.71493
12.0671	-4.95581		12.146	-7.64602		12.0581	-4.71528
12.0587	-4.95113		12.1382	-7.61708		12.0501	-4.71969
12.051	-4.95594		12.1298	-7.61708		12.042	-4.72206
12.0426	-4.95254		12.122	-7.61708		12.0339	-4.71796
12.0345	-4.94091		12.1139	-7.58813		12.0258	-4.71497
12.0261	-4.94723		12.1058	-7.60307		12.0177	-4.72311
12.018	-4.93906		12.0974	-7.61708		12.0093	-4.68714
12.0099	-4.93898		12.0896	-7.58813		12.0012	-4.70783
12.0018	-4.92893		12.0815	-7.61708		11.9931	-4.70406
11.9934	-4.93411		12.0734	-7.61708		11.9847	-4.70238
11.9856	-4.93898		12.065	-7.61679		11.9766	-4.71459
11.9772	-4.94077		12.0572	-7.61626		11.9685	-4.70817
11.9691	-4.93056		12.0488	-7.61645		11.9601	-4.70539
11.961	-4.92224		12.0411	-7.61549		11.952	-4.69494
11.9529	-4.92856		12.033	-7.56107		11.9439	-4.69987
11.9448	-4.93532		12.0249	-7.61708		11.9358	-4.71227
11.9367	-4.92926		12.0168	-7.56129		11.9274	-4.69694
11.9283	-4.92719		12.0087	-7.60048		11.9193	-4.70557
11.9202	-4.93406		12.0006	-7.55919		11.9112	-4.70449
11.9124	-4.92359		11.9925	-7.58391		11.9028	-4.70103
11.904	-4.91747		11.9844	-7.55919		11.8947	-4.69329
11.8959	-4.91553		11.9763	-7.55919		11.8866	-4.69036
11.8875	-4.91348		11.9682	-7.56334		11.8785	-4.69463
11.8794	-4.89727		11.9598	-7.55998		11.8704	-4.68353
11.8713	-4.89836		11.9517	-7.55919		11.862	-4.69896
11.8632	-4.88781		11.9439	-7.54472		11.8539	-4.69764
11.8551	-4.89557		11.9358	-7.5548		11.8458	-4.67849
11.847	-4.90148		11.9277	-7.55919		11.8377	-4.67524
11.8386	-4.89561		11.9196	-7.55919		11.8296	-4.68023
11.8305	-4.89041		11.9115	-7.55919		11.8212	-4.6712
11.8224	-4.90037		11.9034	-7.54472		11.8131	-4.68825
11.8143	-4.88955		11.8953	-7.51998		11.805	-4.6768
11.8062	-4.89692		11.8872	-7.53234		11.7969	-4.66889
11.7981	-4.88437		11.8791	-7.53025		11.7888	-4.67918
11.79	-4.88039		11.871	-7.55712		11.7807	-4.67634
11.7816	-4.88196		11.8629	-7.53025		11.7726	-4.67912
11.7735	-4.87495		11.8549	-7.55513		11.7642	-4.66003
11.7657	-4.87552		11.8467	-7.55919		11.7561	-4.66036
11.7573	-4.86977		11.8386	-7.53025		11.748	-4.66273
11.7489	-4.87648		11.8306	-7.50131		11.7399	-4.66329
11.7411	-4.87986		11.8222	-7.55869		11.7318	-4.65822
11.7327	-4.87123		11.8144	-7.51379		11.7237	-4.6565
11.7246	-4.87123		11.8063	-7.51814		11.7153	-4.6758
11.7165	-4.86207		11.7981	-7.52594		11.7072	-4.64828
11.7084	-4.85884		11.79	-7.53469		11.6991	-4.64479
11.7003	-4.86275		11.7819	-7.50131		11.691	-4.64972
11.6922	-4.85153		11.7738	-7.49328		11.6829	-4.65532
11.6841	-4.852		11.7657	-7.55919		11.6748	-4.65029
11.676	-4.85064		11.7576	-7.53025		11.6664	-4.65261
11.6676	-4.85025		11.7495	-7.50131		11.6583	-4.63511
11.6592	-4.84919		11.7414	-7.53025		11.6502	-4.6525
11.6511	-4.84179		11.733	-7.50131		11.6421	-4.65122
11.6433	-4.83313		11.7252	-7.50131		11.6337	-4.63178
11.6349	-4.84241		11.7171	-7.49915		11.6259	-4.64413
11.6268	-4.84749		11.709	-7.48031		11.6175	-4.63036
11.6187	-4.83966		11.701	-7.50131		11.6094	-4.62897
11.6106	-4.842		11.6928	-7.47237		11.601	-4.64066
11.6022	-4.83562		11.6847	-7.48873		11.5929	-4.63215
11.5941	-4.83248		11.6767	-7.47622		11.5848	-4.62954
11.586	-4.82755		11.6685	-7.47618		11.5764	-4.63767
11.5779	-4.83022		11.6604	-7.50131		11.5683	-4.57837
11.5698	-4.82517		11.6523	-7.47237		11.5602	-4.62925
11.5617	-4.82036		11.6442	-7.50131		11.5521	-4.61824
11.5533	-4.82512		11.6361	-7.47804		11.5437	-4.62555
11.5452	-4.81528		11.628	-7.47237		11.5359	-4.62254
11.5371	-4.82376		11.6199	-7.47237		11.5278	-4.61568
11.529	-4.82653		11.6119	-7.47237		11.5194	-4.61655
11.5209	-4.81681		11.6037	-7.44036		11.5113	-4.61611
11.5125	-4.81093		11.5957	-7.44954		11.5032	-4.61483
11.5047	-4.80421		11.5876	-7.50131		11.4951	-4.61951
11.4963	-4.80773		11.5795	-7.4579		11.4868	-4.60739
11.4882	-4.8068		11.5714	-7.4579		11.4786	-4.60073
11.4801	-4.80251		11.5636	-7.45304		11.4706	-4.60848
11.472	-4.8068		11.5552	-7.45095		11.4625	-4.60129
11.4639	-4.8026		11.5471	-7.44342		11.4544	-4.60127
11.4558	-4.79999		11.5389	-7.44342		11.446	-4.60156
11.4477	-4.80338		11.5309	-7.45113		11.4379	-4.60786
11.4394	-4.79143		11.5231	-7.44342		11.4298	-4.59024
11.4313	-4.778		11.515	-7.44342		11.4217	-4.59278
11.4232	-4.78545		11.5069	-7.45316		11.4136	-4.59084
11.4151	-4.79603		11.4985	-7.45407		11.4051	-4.5962
11.4069	-4.78741		11.4907	-7.44342		11.397	-4.58386
11.3985	-4.78568		11.4823	-7.43583		11.3886	-4.56378
11.3904	-4.78085		11.4745	-7.44342		11.3805	-4.58183
11.3823	-4.77911		11.4661	-7.44342		11.3724	-4.58084
11.3742	-4.77801		11.458	-7.41448		11.3643	-4.59249
11.3662	-4.77727		11.4499	-7.44342		11.3563	-4.5894
11.3581	-4.77514		11.4421	-7.44342		11.3482	-4.58346
11.35	-4.77203		11.4337	-7.44342		11.3401	-4.58094
11.3416	-4.77124		11.4256	-7.44342		11.3317	-4.581
11.3335	-4.76441		11.4175	-7.42141		11.3236	-4.55566
11.3254	-4.77054		11.4093	-7.41448		11.3155	-4.55615
11.3173	-4.76175		11.4013	-7.42198		11.3074	-4.56868
11.3092	-4.76828		11.3932	-7.4346		11.2993	-4.56313
11.3011	-4.76213		11.3851	-7.39438		11.2912	-4.57839
11.293	-4.75993		11.377	-7.38554		11.2831	-4.56992
11.2846	-4.75937		11.3689	-7.4233		11.2749	-4.57686
11.2764	-4.75484		11.3608	-7.4233		11.2665	-4.56834
11.2683	-4.75254		11.3527	-7.41448		11.2584	-4.55097
11.2602	-4.75254		11.3446	-7.41448		11.2503	-4.55482
11.2518	-4.7486		11.3365	-7.41821		11.2422	-4.54911
11.2438	-4.74582		11.3284	-7.41448		11.2338	-4.55423
11.2357	-4.73453		11.3203	-7.41448		11.2257	-4.54406
11.2276	-4.74333		11.3122	-7.40698		11.2176	-4.54539
11.2195	-4.72353		11.3041	-7.43448		11.2095	-4.55004
11.2114	-4.73259		11.296	-7.42255		11.2015	-4.54954
11.2033	-4.73222		11.2879	-7.42399		11.1934	-4.52797
11.1949	-4.73003		11.2798	-7.38554		11.185	-4.53978
11.1868	-4.72922		11.2716	-7.39025		11.1768	-4.53005
11.1787	-4.73186		11.2636	-7.40001		11.1688	-4.53175
11.1703	-4.7288		11.2555	-7.38993		11.1607	-4.54874
11.1622	-4.72202		11.2474	-7.38554		11.1526	-4.52287
11.1541	-4.723		11.2393	-7.36541		11.1441	-4.5362
11.1456	-4.71608		11.2312	-7.38554		11.1363	-4.52063
11.1375	-4.71998		11.2231	-7.38428		11.1279	-4.53101
11.1294	-4.70541		11.215	-7.35096		11.1198	-4.52753
11.1213	-4.70845		11.2069	-7.39118		11.1117	-4.52839
11.1133	-4.71582		11.1988	-7.37107		11.1034	-4.53085
11.1052	-4.71636		11.1907	-7.38554		11.0953	-4.52268
11.0971	-4.70798		11.1826	-7.33266		11.0871	-4.53559
11.0887	-4.70137		11.1745	-7.3802		11.0791	-4.5291
11.0806	-4.70082		11.1664	-7.37545		11.071	-4.5328
11.0725	-4.70336		11.1583	-7.33832		11.0626	-4.52268
11.0641	-4.70388		11.1502	-7.33312		11.0545	-4.51689
11.056	-4.69263		11.142	-7.34213		11.0464	-4.51589
11.0479	-4.69489		11.134	-7.34601		11.038	-4.51018
11.0398	-4.68997		11.1259	-7.3368		11.0302	-4.50547
11.0317	-4.68963		11.1178	-7.3384		11.0221	-4.51267
11.0233	-4.68766		11.1097	-7.3566		11.0137	-4.48418
11.0152	-4.67454		11.1016	-7.32766		11.0056	-4.49074
11.007	-4.67308		11.0935	-7.3566		10.9975	-4.49424
10.999	-4.6881		11.0854	-7.32766		10.9891	-4.50168
10.9909	-4.68427		11.0776	-7.34019		10.981	-4.48585
10.9825	-4.67498		11.0695	-7.3566		10.9729	-4.49913
10.9744	-4.68302		11.0614	-7.32766		10.9645	-4.50115
10.9666	-4.68471		11.0533	-7.32766		10.9564	-4.49545
10.9585	-4.66777		11.0449	-7.34712		10.9486	-4.4966
10.9501	-4.67283		11.0368	-7.32766		10.9402	-4.48897
10.942	-4.6627		11.029	-7.32766		10.9321	-4.4925
10.9336	-4.65622		11.0206	-7.32766		10.924	-4.48812
10.9255	-4.666		11.0125	-7.3566		10.9159	-4.48473
10.9174	-4.65313		11.0044	-7.29871		10.9078	-4.47662
10.909	-4.6621		10.9963	-7.32766		10.8994	-4.48333
10.9009	-4.66437		10.9882	-7.31786		10.8913	-4.48506
10.8928	-4.65464		10.9801	-7.32766		10.8832	-4.48361
10.8847	-4.65066		10.972	-7.30853		10.8751	-4.46887
10.8766	-4.64596		10.9639	-7.29871		10.867	-4.45473
10.8685	-4.64402		10.9558	-7.27963		10.8589	-4.45592
10.8604	-4.64741		10.9477	-7.31319		10.8505	-4.47435
10.8523	-4.63775		10.9397	-7.27967		10.8424	-4.47827
10.8442	-4.64232		10.9316	-7.32766		10.8343	-4.45793
10.8358	-4.63773		10.9238	-7.28709		10.8259	-4.47061
10.8277	-4.63189		10.9154	-7.27947		10.8178	-4.44799
10.8196	-4.63384		10.9073	-7.29871		10.8097	-4.461
10.8115	-4.62464		10.8992	-7.27951		10.8016	-4.4569
10.8034	-4.62569		10.8911	-7.28917		10.7935	-4.45353
10.795	-4.60948		10.8829	-7.29388		10.7854	-4.45184
10.7869	-4.61796		10.8748	-7.26977		10.777	-4.4446
10.7788	-4.61936		10.8667	-7.26977		10.7689	-4.45451
10.7707	-4.61436		10.8586	-7.26977		10.7608	-4.45521
10.7623	-4.62105		10.8505	-7.26977		10.7527	-4.45218
10.7541	-4.6101		10.8424	-7.2888		10.7443	-4.43919
10.7461	-4.6076		10.8341	-7.26977		10.7362	-4.43951
10.7379	-4.60922		10.8263	-7.23127		10.7281	-4.43699
10.7298	-4.60257		10.8182	-7.26977		10.72	-4.43387
10.7215	-4.59782		10.8101	-7.26977		10.7119	-4.44202
10.7134	-4.60484		10.8017	-7.26977		10.7038	-4.43896
10.7052	-4.59545		10.7939	-7.26977		10.6957	-4.44065
10.6972	-4.59799		10.7858	-7.25116		10.6876	-4.43291
10.6888	-4.59395		10.7777	-7.26977		10.6792	-4.42624
10.6807	-4.59413		10.7696	-7.23673		10.6711	-4.41762
10.6726	-4.595		10.7615	-7.26049		10.663	-4.4254
10.6642	-4.5945		10.753	-7.24083		10.6549	-4.43387
10.6564	-4.58917		10.7449	-7.2165		10.6468	-4.4247
10.6483	-4.58467		10.7371	-7.2553		10.6387	-4.40946
10.6399	-4.57391		10.7287	-7.21189		10.6306	-4.40873
10.6318	-4.5824		10.7206	-7.25108		10.6225	-4.41964
10.6237	-4.57837		10.7126	-7.25113		10.6144	-4.4142
10.6156	-4.57406		10.7045	-7.24083		10.6063	-4.41961
10.6075	-4.5745		10.6964	-7.2357		10.5979	-4.40336
10.5994	-4.57067		10.6886	-7.21189		10.5898	-4.40336
10.591	-4.56384		10.6802	-7.21189		10.5814	-4.41014
10.5829	-4.562		10.6721	-7.23052		10.5733	-4.38463
10.5748	-4.56137		10.664	-7.21189		10.5652	-4.39381
10.5667	-4.56535		10.6562	-7.21189		10.5571	-4.39115
10.5586	-4.5688		10.6478	-7.21189		10.5487	-4.38768
10.5502	-4.55924		10.6397	-7.21189		10.5406	-4.39997
10.5421	-4.55435		10.6316	-7.21189		10.5326	-4.39573
10.534	-4.54973		10.6234	-7.16847		10.5244	-4.38047
10.5259	-4.54707		10.6153	-7.23084		10.5163	-4.38198
10.5178	-4.54228		10.6073	-7.21189		10.5083	-4.37925
10.5097	-4.5488		10.5991	-7.21189		10.5001	-4.39862
10.5013	-4.54067		10.5914	-7.21189		10.4918	-4.36974
10.4932	-4.52591		10.5833	-7.18295		10.4837	-4.37567
10.4851	-4.53092		10.5752	-7.19365		10.4756	-4.3785
10.477	-4.53031		10.5671	-7.19365		10.4675	-4.36498
10.4687	-4.52532		10.5587	-7.16419		10.4591	-4.38334
10.4605	-4.52532		10.5506	-7.19211		10.451	-4.37988
10.4525	-4.52462		10.5425	-7.18295		10.4429	-4.37143
10.4444	-4.53121		10.5344	-7.16361		10.4348	-4.37087
10.4363	-4.51854		10.5263	-7.18295		10.4267	-4.35105
10.4282	-4.51243		10.5185	-7.21189		10.4186	-4.36546
10.4201	-4.5125		10.5101	-7.18295		10.4102	-4.37596
10.4117	-4.5202		10.5023	-7.154		10.4021	-4.3618
10.4039	-4.51776		10.4939	-7.17316		10.394	-4.36152
10.3955	-4.51765		10.4861	-7.16587		10.3856	-4.36882
10.3874	-4.51684		10.478	-7.16847		10.3775	-4.34743
10.3793	-4.5136		10.4699	-7.21189		10.3694	-4.35419
10.3712	-4.51515		10.4619	-7.16496		10.3613	-4.35074
10.3631	-4.5035		10.4537	-7.16256		10.3532	-4.34403
10.355	-4.49678		10.4453	-7.1636		10.3448	-4.32094
10.3469	-4.4948		10.4376	-7.16307		10.3367	-4.33724
10.3388	-4.49562		10.4291	-7.18295		10.3286	-4.34654
10.3304	-4.48869		10.4213	-7.16847		10.3205	-4.36409
10.3223	-4.49311		10.4129	-7.154		10.3124	-4.33562
10.3142	-4.4902		10.4051	-7.13953		10.3043	-4.32812
10.3061	-4.49202		10.3967	-7.154		10.2959	-4.32119
10.298	-4.49024		10.3887	-7.14903		10.2878	-4.31905
10.2896	-4.48863		10.3809	-7.12506		10.28	-4.31517
10.2815	-4.48354		10.3725	-7.12506		10.2719	-4.32399
10.2734	-4.4783		10.3644	-7.154		10.2635	-4.34752
10.2653	-4.47276		10.3562	-7.13412		10.2554	-4.33041
10.2569	-4.46819		10.3482	-7.10068		10.2473	-4.32877
10.2488	-4.46872		10.34	-7.154		10.2392	-4.31937
10.2407	-4.47226		10.332	-7.14499		10.2308	-4.33192
10.2326	-4.46272		10.3238	-7.1051		10.2227	-4.32821
10.2242	-4.46822		10.3158	-7.09612		10.2146	-4.31634
10.2164	-4.4669		10.3077	-7.11504		10.2065	-4.31723
10.208	-4.46598		10.2996	-7.09612		10.1981	-4.31372
10.1999	-4.45944		10.2914	-7.12065		10.19	-4.28685
10.1918	-4.46305		10.2834	-7.09612		10.1819	-4.30887
10.1837	-4.46173		10.275	-7.11784		10.1738	-4.29878
10.1756	-4.45964		10.2669	-7.1033		10.1657	-4.29832
10.1672	-4.44763		10.2588	-7.09612		10.1576	-4.29433
10.1594	-4.45341		10.2507	-7.09612		10.1492	-4.29632
10.151	-4.44574		10.2429	-7.09612		10.1411	-4.2921
10.1429	-4.44798		10.2348	-7.09612		10.133	-4.29917
10.1348	-4.44216		10.2266	-7.09612		10.1249	-4.29513
10.1267	-4.43266		10.2186	-7.09612		10.1168	-4.27263
10.1187	-4.43376		10.2104	-7.06718		10.1084	-4.28458
10.1102	-4.43376		10.2023	-7.09612		10.1003	-4.27896
10.1025	-4.4333		10.1943	-7.07566		10.0922	-4.2856
10.094	-4.43095		10.1859	-7.09612		10.0841	-4.27698
10.0859	-4.42952		10.1781	-7.09612		10.076	-4.26435
10.0778	-4.42312		10.17	-7.08165		10.0679	-4.27594
10.0697	-4.4185		10.1619	-7.08619		10.0595	-4.27133
10.0616	-4.41867		10.1538	-7.05722		10.0514	-4.27751
10.0535	-4.41272		10.1457	-7.04712		10.0433	-4.27113
10.0454	-4.40931		10.1376	-7.06718		10.0352	-4.28171
10.0373	-4.41807		10.1295	-7.06718		10.0268	-4.28354
10.0289	-4.4133		10.1211	-7.05634		10.0187	-4.26407
10.0208	-4.40641		10.1133	-7.06264		10.0106	-4.26794
10.0124	-4.40154		10.1049	-7.05271		10.0027	-4.26096
10.0043	-4.39868		10.0968	-7.04672		10	-4.25757
10	-4.41001		10.0887	-7.03824		10.0001	-4.26778
10.0001	-4.40833		10.0809	-7.06718		9.99344	-4.26435
9.99419	-4.39963		10.0728	-7.03824		9.98284	-4.26435
9.98361	-4.39692		10.0647	-7.03824		9.97183	-4.25587
9.973	-4.40679		10.0566	-7.02905		9.96119	-4.25635
9.96236	-4.39937		10.0482	-7.03824		9.9506	-4.2412
9.95173	-4.39034		10.0401	-7.03824		9.93997	-4.22972
9.94108	-4.38944		10.032	-7.06718		9.92932	-4.24344
9.93047	-4.38041		10.0239	-7.03399		9.91829	-4.2364
9.91946	-4.37841		10.0158	-7.03824		9.90807	-4.24294
9.90883	-4.37102		10.0077	-7.02793		9.89704	-4.24047
9.89819	-4.36932		10.0022	-7.02459		9.88641	-4.24118
9.88758	-4.37574		10	-7.00929		9.87579	-4.2281
9.87695	-4.37373		9.99829	-6.99166		9.86516	-4.22364
9.86631	-4.36593		9.98794	-7.03824		9.85453	-4.2182
9.85528	-4.36053		9.9773	-7.02182		9.84388	-4.21334
9.84464	-4.35828		9.96667	-6.99269		9.8328	-4.21128
9.83396	-4.35598		9.95643	-7.03251		9.82217	-4.20166
9.82333	-4.34866		9.94542	-7.00929		9.81155	-4.21343
9.81271	-4.34685		9.93482	-7.01441		9.80053	-4.21029
9.80207	-4.34083		9.9242	-7.00391		9.78993	-4.1895
9.79144	-4.34389		9.91357	-7.00929		9.7793	-4.20167
9.78043	-4.33703		9.90293	-6.98035		9.76866	-4.19674
9.76976	-4.33361		9.89227	-6.98648		9.75802	-4.19428
9.75914	-4.33392		9.88165	-6.98035		9.74739	-4.18885
9.74851	-4.33395		9.87103	-6.98035		9.73636	-4.19334
9.73788	-4.33186		9.86001	-6.98035		9.72575	-4.18895
9.72687	-4.32892		9.84938	-6.98035		9.71515	-4.17528
9.71623	-4.32015		9.83877	-6.98035		9.70447	-4.175
9.70556	-4.32622		9.82849	-6.98035		9.69382	-4.17928
9.6949	-4.31333		9.81784	-6.97091		9.68318	-4.17828
9.68425	-4.3035		9.8072	-6.96949		9.67216	-4.17354
9.67361	-4.3049		9.79617	-6.97581		9.66152	-4.16618
9.66299	-4.30659		9.78595	-6.95141		9.65088	-4.16735
9.65196	-4.29598		9.77496	-6.95141		9.64025	-4.17313
9.64134	-4.28928		9.76433	-6.96588		9.62923	-4.16593
9.63071	-4.28285		9.75369	-6.96482		9.619	-4.16096
9.61969	-4.28887		9.74308	-6.93875		9.60799	-4.16601
9.60945	-4.28564		9.73283	-6.95583		9.59735	-4.14032
9.59842	-4.2809		9.72178	-6.95141		9.58671	-4.14698
9.58777	-4.28297		9.71154	-6.92247		9.57608	-4.12945
9.57714	-4.27204		9.70083	-6.95141		9.5654	-4.14812
9.56648	-4.2726		9.69021	-6.93655		9.5548	-4.14119
9.55585	-4.27535		9.67958	-6.89535		9.54418	-4.13991
9.54481	-4.27751		9.66896	-6.92247		9.53316	-4.14569
9.53418	-4.27004		9.65832	-6.92247		9.52253	-4.13479
9.52396	-4.26589		9.64768	-6.89782		9.5119	-4.11635
9.51293	-4.25974		9.63705	-6.92247		9.50087	-4.1204
9.50228	-4.25129		9.62642	-6.87034		9.49022	-4.11459
9.49165	-4.25518		9.61582	-6.908		9.47959	-4.10439
9.48104	-4.24711		9.6052	-6.90071		9.46897	-4.10604
9.4704	-4.24887		9.59457	-6.88281		9.45834	-4.12704
9.45977	-4.24073		9.58394	-6.86458		9.44772	-4.11087
9.44914	-4.24202		9.57326	-6.88558		9.43665	-4.11471
9.43808	-4.23876		9.56261	-6.89763		9.42602	-4.09994
9.42746	-4.22967		9.55158	-6.88619		9.41538	-4.07788
9.41639	-4.23326		9.54135	-6.88468		9.40475	-4.11055
9.40578	-4.2291		9.53072	-6.86458		9.39414	-4.10091
9.39515	-4.22419		9.52009	-6.88396		9.38312	-4.08775
9.38452	-4.21921		9.50908	-6.85011		9.3725	-4.08948
9.3739	-4.21774		9.49884	-6.85416		9.36187	-4.08345
9.36328	-4.21275		9.4882	-6.86458		9.35125	-4.07725
9.35265	-4.20485		9.47756	-6.83564		9.34062	-4.07204
9.3416	-4.21181		9.46655	-6.86458		9.32998	-4.07898
9.33136	-4.20372		9.45631	-6.84791		9.31894	-4.06551
9.32035	-4.20005		9.44568	-6.82917		9.30827	-4.07234
9.30966	-4.19805		9.43502	-6.83564		9.29763	-4.06926
9.29906	-4.19388		9.424	-6.85235		9.28701	-4.0711
9.28844	-4.1864		9.41376	-6.85011		9.27639	-4.06049
9.27781	-4.18484		9.40272	-6.83564		9.26535	-4.04815
9.26718	-4.18739		9.39248	-6.82994		9.25473	-4.05414
9.25654	-4.19085		9.38186	-6.77776		9.24448	-4.06758
9.24551	-4.1801		9.37123	-6.84481		9.23345	-4.04062
9.23487	-4.17126		9.3606	-6.81614		9.22282	-4.04227
9.22426	-4.16676		9.34998	-6.8067		9.2118	-4.0356
9.21323	-4.16826		9.33895	-6.8067		9.20117	-4.05003
9.2026	-4.16553		9.32872	-6.77776		9.19054	-4.0526
9.19198	-4.15958		9.31768	-6.8067		9.17985	-4.01862
9.18131	-4.16182		9.30739	-6.8067		9.16883	-4.02514
9.17024	-4.15567		9.29676	-6.79223		9.15818	-4.01921
9.15959	-4.15566		9.28614	-6.76481		9.14754	-4.01196
9.14896	-4.14727		9.27511	-6.77776		9.13691	-4.0197
9.13836	-4.1455		9.2645	-6.74882		9.12627	-4.00129
9.12773	-4.14739		9.25427	-6.78233		9.11525	-4.01325
9.11711	-4.13762		9.24323	-6.76531		9.10464	-4.01768
9.1061	-4.12994		9.23259	-6.77533		9.09401	-4.01565
9.09546	-4.14007		9.22196	-6.75443		9.083	-3.99868
9.08444	-4.13079		9.21133	-6.74882		9.07236	-4.01007
9.07342	-4.11874		9.20071	-6.71987		9.06171	-4.00724
9.06279	-4.12762		9.19007	-6.73821		9.05108	-3.99194
9.05217	-4.11372		9.17899	-6.79946		9.0404	-3.98938
9.04149	-4.11498		9.16836	-6.74882		9.02938	-3.98702
9.03086	-4.11464		9.15773	-6.71987		9.01875	-3.99706
9.02024	-4.10965		9.14708	-6.7675		9.00811	-3.97923
[truncated: 3,709 more rows]

## Sheet: Fig3a
T(K)	R(Ω)	T(K)	R(Ω)_fitting
29.9997	5.71702	1.80296	5.6007
30.0001	5.71672	1.82853	5.60058
29.9996	5.71672	1.8705	5.60039
30.0004	5.71732	1.89395	5.60028
29.9988	5.71732	1.91211	5.6002
29.9858	5.71732	1.94409	5.60005
29.9392	5.71732	1.98495	5.59985
29.8432	5.71702	1.98568	5.59985
29.7349	5.71612	2.02326	5.59966
29.6429	5.71672	2.06564	5.59945
29.579	5.71552	2.07595	5.5994
29.5121	5.71374	2.10855	5.59924
29.4676	5.71314	2.14032	5.59907
29.4426	5.71254	2.16694	5.59893
29.4243	5.71196	2.18203	5.59886
29.4163	5.70956	2.2197	5.59866
29.4107	5.70927	2.25794	5.59845
29.4034	5.70898	2.26214	5.59843
29.3972	5.70718	2.30403	5.5982
29.384	5.70658	2.33568	5.59803
29.3728	5.70598	2.34893	5.59796
29.351	5.7054	2.3788	5.59779
29.3248	5.7048	2.41624	5.59758
29.2969	5.7042	2.43993	5.59744
29.269	5.7036	2.45843	5.59734
29.2303	5.703	2.49993	5.5971
29.1881	5.70242	2.53093	5.59691
29.1444	5.70242	2.53179	5.59691
29.1013	5.70182	2.57415	5.59666
29.0665	5.70152	2.61254	5.59643
29.0175	5.69884	2.62192	5.59637
28.9694	5.69884	2.65461	5.59617
28.9209	5.69824	2.69653	5.59591
28.8764	5.69824	2.71292	5.59581
28.8401	5.69734	2.72854	5.59572
28.7929	5.69526	2.7669	5.59548
28.7458	5.69466	2.80392	5.59524
28.7	5.69377	2.80924	5.59521
28.6578	5.69288	2.85096	5.59494
28.6234	5.69168	2.89123	5.59468
28.5789	5.69108	2.89491	5.59466
28.5351	5.6896	2.92407	5.59447
28.4907	5.6881	2.96217	5.59422
28.4527	5.68781	2.98591	5.59406
28.4193	5.68722	3.00323	5.59394
28.3769	5.68542	3.0465	5.59365
28.3334	5.68454	3.07691	5.59345
28.2915	5.68394	3.08819	5.59337
28.253	5.68394	3.1201	5.59315
28.2213	5.68126	3.15912	5.59288
28.1798	5.68096	3.1679	5.59282
28.1368	5.68096	3.20122	5.59259
28.0975	5.68006	3.24281	5.5923
28.0567	5.67916	3.2589	5.59219
28.0255	5.67678	3.28524	5.592
27.9838	5.67678	3.31627	5.59178
27.9408	5.67618	3.3499	5.59154
27.8999	5.67618	3.35482	5.59151
27.8619	5.6741	3.39693	5.5912
27.8291	5.6732	3.43898	5.5909
27.7874	5.67291	3.44089	5.59088
27.7457	5.67262	3.4708	5.59067
27.7075	5.67232	3.51225	5.59036
27.6652	5.67082	3.53189	5.59022
27.6335	5.66964	3.55082	5.59008
27.5912	5.66844	3.59244	5.58977
27.5493	5.66754	3.62289	5.58954
27.5074	5.66606	3.6349	5.58945
27.4689	5.66695	3.66741	5.5892
27.4368	5.66546	3.70536	5.58891
27.3953	5.66546	3.71388	5.58885
27.3534	5.66308	3.74706	5.5886
27.3112	5.66248	3.78851	5.58828
27.2725	5.66218	3.80488	5.58815
27.245	5.6598	3.82997	5.58796
27.1992	5.6595	3.86352	5.5877
27.1565	5.6589	3.89588	5.58745
27.1156	5.6589	3.90218	5.5874
27.0761	5.6583	3.94384	5.58707
27.0449	5.65712	3.98427	5.58675
27.0028	5.65592	3.98687	5.58673
26.9604	5.65532	4.02725	5.58641
26.9222	5.65472	4.05999	5.58615
26.8814	5.65414	4.07787	5.58601
26.8488	5.65264	4.0976	5.58585
26.8071	5.65145	4.13907	5.58552
26.7651	5.65116	4.16887	5.58528
26.7269	5.64966	4.18126	5.58518
26.6845	5.65056	4.22302	5.58484
26.6534	5.64818	4.25487	5.58458
26.6109	5.64788	4.25986	5.58454
26.5695	5.64758	4.29443	5.58426
26.5318	5.64698	4.33523	5.58392
26.4998	5.6446	4.35086	5.5838
26.4578	5.6452	4.37663	5.58358
26.4152	5.6446	4.41899	5.58323
26.3729	5.644	4.44186	5.58304
26.3363	5.644	4.4508	5.58297
26.2937	5.64162	4.4893	5.58265
26.2613	5.64042	4.53111	5.5823
26.2194	5.64042	4.53285	5.58229
26.1775	5.63953	4.57313	5.58195
26.1402	5.63924	4.60515	5.58168
26.0982	5.63744	4.62385	5.58153
26.0651	5.63684	4.64771	5.58133
26.0237	5.63684	4.68544	5.58101
25.9831	5.63566	4.71485	5.58076
25.9431	5.63566	4.72729	5.58065
25.9115	5.63446	4.76868	5.5803
25.8702	5.63328	4.80584	5.57999
25.8287	5.63328	4.81151	5.57994
25.7864	5.63208	4.84291	5.57967
25.7478	5.63208	4.88183	5.57934
25.7155	5.63088	4.89684	5.57921
25.6747	5.6303	4.92319	5.57898
25.6328	5.6297	4.965	5.57863
25.5902	5.6291	4.98784	5.57843
25.5517	5.6282	4.99685	5.57835
25.5211	5.62732	5.03865	5.57799
25.4785	5.62612	5.07683	5.57766
25.4362	5.62612	5.07883	5.57765
25.3948	5.62492	5.11938	5.5773
25.3559	5.62404	5.16092	5.57694
25.3247	5.62344	5.16983	5.57686
25.2827	5.62314	5.1933	5.57666
25.2405	5.62194	5.23482	5.5763
25.1981	5.62194	5.26083	5.57607
25.1606	5.62194	5.27339	5.57596
25.1289	5.61956	5.31511	5.5756
25.0904	5.61956	5.35182	5.57528
25.0444	5.61896	5.35675	5.57523
25.002	5.61896	5.38826	5.57496
24.9635	5.61778	5.4305	5.57459
24.9336	5.61598	5.44282	5.57448
24.8913	5.61598	5.46937	5.57425
24.8493	5.6148	5.51154	5.57388
24.8065	5.6148	5.53382	5.57369
24.7688	5.6142	5.55255	5.57352
24.7371	5.6142	5.58504	5.57324
24.6953	5.61182	5.62481	5.57289
24.6528	5.61182	5.62694	5.57287
24.6143	5.61182	5.66514	5.57254
24.5733	5.61092	5.70705	5.57217
24.5421	5.61062	5.71581	5.57209
24.4989	5.60824	5.74909	5.5718
24.4573	5.60824	5.77999	5.57153
24.4194	5.60824	5.8068	5.57129
24.3772	5.60764	5.82264	5.57116
24.3446	5.60675	5.86052	5.57082
24.3034	5.60556	5.8978	5.5705
24.2614	5.60526	5.90273	5.57045
24.2198	5.60466	5.94431	5.57009
24.1809	5.60436	5.97542	5.56981
24.1492	5.60466	5.9888	5.5697
24.1081	5.60288	6.01518	5.56947
24.0659	5.60258	6.0564	5.5691
24.0279	5.60078	6.07979	5.5689
23.9859	5.60108	6.09843	5.56874
23.9536	5.60048	6.14011	5.56837
23.9125	5.5999	6.17079	5.5681
23.8699	5.599	6.17282	5.56808
23.8313	5.5993	6.21052	5.56775
23.7897	5.5981	6.25313	5.56738
23.7578	5.5975	6.26179	5.56731
23.7155	5.59692	6.2948	5.56702
23.6738	5.59662	6.33638	5.56665
23.6349	5.59632	6.35278	5.56651
23.5941	5.59572	6.36744	5.56638
23.5616	5.59452	6.4058	5.56605
23.5198	5.59394	6.44378	5.56572
23.4781	5.59334	6.44856	5.56568
23.4397	5.59214	6.48948	5.56532
23.3986	5.59214	6.53215	5.56495
23.3661	5.59214	6.53478	5.56493
23.3245	5.59036	6.56348	5.56468
23.2818	5.59036	6.60177	5.56435
23.244	5.59036	6.62577	5.56414
23.2017	5.58916	6.64331	5.56399
23.1699	5.58916	6.68244	5.56365
23.1287	5.58856	6.71677	5.56335
23.0864	5.58678	6.72129	5.56331
23.0475	5.58708	6.75418	5.56303
23.0048	5.58678	6.79663	5.56266
22.9746	5.58588	6.80777	5.56257
22.9326	5.58558	6.84017	5.56229
22.8906	5.58558	6.8817	5.56194
22.8513	5.585	6.89876	5.56179
22.8192	5.585	6.92426	5.56157
22.7785	5.5826	6.95588	5.5613
22.7371	5.5826	6.98976	5.56101
22.6949	5.5826	6.99411	5.56098
22.6556	5.58142	7.03586	5.56062
22.6146	5.58142	7.07838	5.56026
22.5821	5.58082	7.08076	5.56024
22.5408	5.58022	7.11014	5.55999
22.4989	5.57992	7.15217	5.55964
22.4607	5.57904	7.17175	5.55947
22.4183	5.57844	7.19054	5.55931
22.3871	5.57844	7.23221	5.55896
22.3452	5.57724	7.26275	5.55871
22.3025	5.57724	7.27449	5.55861
22.265	5.57546	7.30592	5.55835
22.2325	5.57546	7.3482	5.55799
22.1915	5.57546	7.35375	5.55795
22.1485	5.57546	7.38594	5.55768
22.1071	5.57486	7.42795	5.55733
22.0691	5.57426	7.44474	5.55719
22.0369	5.57337	7.47044	5.55698
21.994	5.57366	7.5028	5.55671
21.9531	5.57248	7.53574	5.55644
21.9106	5.57188	7.54458	5.55637
21.8733	5.57128	7.58263	5.55606
21.8406	5.57128	7.62402	5.55572
21.7989	5.57068	7.62674	5.5557
21.7572	5.5701	7.66609	5.55538
21.7152	5.5701	7.69856	5.55511
21.6769	5.5689	7.71773	5.55496
21.6447	5.5683	7.74086	5.55477
21.6034	5.5683	7.77912	5.55446
21.5619	5.568	7.80873	5.55422
21.5189	5.5677	7.82172	5.55412
21.481	5.56712	7.86346	5.55379
21.4492	5.56712	7.8957	5.55353
21.4072	5.56592	7.89973	5.5535
21.3647	5.56562	7.93426	5.55322
21.3233	5.56532	7.9773	5.55288
21.2854	5.56414	7.99072	5.55277
21.2533	5.56472	8.02025	5.55254
21.2111	5.56354	8.06364	5.5522
21.1693	5.56354	8.08172	5.55206
21.1272	5.56264	8.09647	5.55194
21.0881	5.56294	8.13513	5.55164
21.0568	5.56204	8.17272	5.55135
21.015	5.56204	8.1747	5.55134
20.973	5.56056	8.21326	5.55104
20.9314	5.56056	8.24772	5.55077
20.8938	5.56056	8.26371	5.55065
20.861	5.55996	8.28849	5.55046
20.8191	5.55996	8.32402	5.55019
20.7763	5.55996	8.35471	5.54995
20.735	5.55847	8.36307	5.54989
20.6968	5.55818	8.40447	5.54958
20.6647	5.55758	8.43784	5.54933
20.6227	5.55698	8.44571	5.54927
20.581	5.55728	8.48057	5.549
20.5426	5.55698	8.51904	5.54872
20.5014	5.55638	8.5367	5.54859
20.4684	5.55608	8.56117	5.5484
20.4271	5.55638	8.60282	5.5481
20.385	5.55578	8.6277	5.54791
20.3426	5.55578	8.63354	5.54787
20.3044	5.554	8.67707	5.54755
20.2732	5.5546	8.7144	5.54728
20.2307	5.554	8.7187	5.54725
20.1896	5.5534	8.75668	5.54697
20.1472	5.5528	8.79724	5.54668
20.1084	5.5528	8.80969	5.54659
20.0773	5.5522	8.82986	5.54645
20.0355	5.5522	8.8664	5.54618
19.9935	5.5522	8.90069	5.54594
19.9506	5.55042	8.90864	5.54588
19.913	5.54982	8.95049	5.54559
19.8809	5.54982	8.99168	5.5453
19.8395	5.54922	8.9941	5.54528
19.7967	5.55012	9.02571	5.54506
19.7563	5.54922	9.06894	5.54476
19.7167	5.54982	9.08268	5.54467
19.6847	5.54922	9.10985	5.54448
19.6434	5.54922	9.155	5.54417
19.6007	5.54744	9.17368	5.54404
19.5595	5.54864	9.19945	5.54387
19.521	5.54684	9.23145	5.54365
19.4898	5.54624	9.26467	5.54343
19.4469	5.54744	9.26904	5.5434
19.4055	5.54654	9.31281	5.5431
19.3623	5.54654	9.35567	5.54282
19.325	5.54506	9.35889	5.5428
19.2936	5.54566	9.40375	5.5425
19.2512	5.54566	9.43401	5.5423
19.209	5.54624	9.44667	5.54222
19.1708	5.54566	9.46422	5.54211
19.1291	5.54446	9.4881	5.54195
19.0975	5.54326	9.53064	5.54168
19.0554	5.54506	9.53766	5.54163
19.0126	5.54356	9.58482	5.54133
18.975	5.54326	9.62429	5.54108
18.9324	5.54268	9.62866	5.54105
18.9018	5.54208	9.66883	5.5408
18.8592	5.54208	9.71484	5.54051
18.8172	5.54208	9.71966	5.54048
18.7785	5.54268	9.76047	5.54023
18.7369	5.54148	9.80389	5.53996
18.7055	5.54148	9.81065	5.53992
18.663	5.54028	9.83525	5.53977
18.6213	5.54148	9.87309	5.53954
18.5828	5.53999	9.90165	5.53937
18.5517	5.54028	9.91252	5.5393
18.5083	5.54028	9.95062	5.53908
18.4672	5.5391	9.98562	5.53887
18.4252	5.5394	9.99265	5.53883
18.3871	5.5385	10.0125	5.53871
18.3555	5.5385	10.0495	5.53849
18.3126	5.5382	10.0836	5.5383
18.2717	5.5382	10.0913	5.53825
18.2292	5.5379	10.1335	5.53801
18.1919	5.5385	10.1743	5.53778
18.1589	5.5385	10.1746	5.53777
18.1173	5.5373	10.2072	5.53759
18.0749	5.53642	10.2454	5.53737
18.0332	5.53701	10.2656	5.53726
17.9949	5.5379	10.2872	5.53714
17.9636	5.5373	10.3287	5.53691
17.9208	5.53582	10.3566	5.53676
17.8832	5.5373	10.3709	5.53668
17.8407	5.53552	10.4037	5.5365
17.7984	5.53552	10.4414	5.5363
17.7666	5.53552	10.4476	5.53627
17.7245	5.53462	10.4829	5.53608
17.6824	5.53552	10.5249	5.53586
17.644	5.53492	10.5386	5.53579
17.6027	5.53492	10.5578	5.53569
17.5712	5.53492	10.5987	5.53547
17.529	5.53432	10.6296	5.53532
17.4871	5.53432	10.6375	5.53528
17.4483	5.53432	10.6792	5.53506
17.4167	5.53432	10.7206	5.53486
17.3743	5.53314	10.7211	5.53485
17.3334	5.53314	10.7536	5.53469
17.2902	5.53254	10.795	5.53449
17.2526	5.53194	10.8116	5.53441
17.2103	5.53194	10.8333	5.5343
17.1788	5.53224	10.8753	5.5341
17.1364	5.53194	10.9026	5.53397
17.0949	5.53134	10.9176	5.5339
17.0572	5.53194	10.9493	5.53375
17.0249	5.53194	10.9878	5.53356
16.9833	5.53194	10.9936	5.53354
16.9404	5.53194	11.0294	5.53337
16.8981	5.53134	11.0717	5.53318
16.8608	5.53076	11.0846	5.53312
16.8289	5.53076	11.1137	5.53299
16.7872	5.53134	11.1454	5.53285
16.7438	5.53076	11.1756	5.53271
16.7022	5.53076	11.1832	5.53268
16.6643	5.53076	11.2253	5.5325
16.6325	5.53076	11.2666	5.53232
16.5907	5.53016	11.2677	5.53231
16.5499	5.53046	11.309	5.53214
16.5106	5.53016	11.341	5.532
16.4689	5.53016	11.3576	5.53193
16.4372	5.53016	11.3788	5.53185
16.3958	5.52926	11.4208	5.53167
16.3528	5.53016	11.4486	5.53156
16.3109	5.53046	11.4632	5.5315
16.2727	5.52926	11.5048	5.53134
16.2412	5.52836	11.5374	5.53121
16.1984	5.52896	11.5396	5.5312
16.1575	5.52778	11.5751	5.53106
16.1158	5.52866	11.6171	5.5309
16.0771	5.52926	11.6306	5.53085
16.0451	5.52986	11.6592	5.53074
16.003	5.52778	11.7015	5.53058
15.9618	5.52807	11.7216	5.53051
15.9235	5.52778	11.7334	5.53047
15.8816	5.52807	11.7715	5.53033
15.8494	5.52926	11.8126	5.53018
15.808	5.52778	11.813	5.53018
15.7656	5.52778	11.8557	5.53003
15.723	5.52778	11.8869	5.52992
15.6857	5.52718	11.9036	5.52987
15.6533	5.52778	11.9293	5.52978
15.6116	5.52778	11.9671	5.52965
15.5703	5.52718	11.9946	5.52956
15.5325	5.52778	12.0095	5.52951
15.4899	5.52718	12.0516	5.52938
15.4563	5.52718	12.0831	5.52928
15.4148	5.52718	12.0856	5.52927
15.3735	5.52718	12.1249	5.52914
15.3353	5.52688	12.1642	5.52902
15.2937	5.52718	12.1766	5.52899
15.2616	5.52718	12.2056	5.5289
15.2197	5.52718	12.247	5.52878
15.178	5.52718	12.2676	5.52872
15.1393	5.52718	12.2792	5.52868
15.1077	5.52718	12.3214	5.52856
15.0658	5.52718	12.3586	5.52846
15.024	5.52628	12.3595	5.52846
14.9818	5.52718	12.4015	5.52834
14.9431	5.52718	12.4433	5.52823
14.9021	5.52718	12.4496	5.52821
14.8695	5.52688	12.4751	5.52815
14.8287	5.52718	12.5168	5.52804
14.7865	5.52658	12.5405	5.52798
14.7474	5.52688	12.5557	5.52794
14.7062	5.52718	12.5976	5.52784
14.6744	5.52718	12.6316	5.52776
14.6326	5.52509	12.6392	5.52774
14.5894	5.52718	12.6714	5.52766
14.5526	5.52688	12.7099	5.52757
14.5197	5.52718	12.7225	5.52755
14.4782	5.52598	12.7512	5.52748
14.4362	5.52718	12.7929	5.52739
14.3947	5.52718	12.8135	5.52735
14.3564	5.52688	12.8357	5.5273
14.3239	5.52688	12.8686	5.52723
14.2826	5.52718	12.9045	5.52716
14.2415	5.52718	12.911	5.52715
14.1988	5.52718	12.9532	5.52707
14.1601	5.52658	12.9858	5.52701
14.1278	5.52718	12.9955	5.52699
14.0846	5.52718	13.0229	5.52694
14.0441	5.52568	13.0658	5.52686
14.0027	5.52718	13.0865	5.52683
13.9648	5.52718	13.1071	5.52679
13.9331	5.52718	13.1491	5.52672
13.8909	5.52658	13.1775	5.52668
13.8485	5.52718	13.1808	5.52667
13.8074	5.52718	13.2192	5.52661
13.7679	5.52718	13.2607	5.52655
13.7368	5.52718	13.2685	5.52654
13.6954	5.52718	13.3032	5.52649
13.6531	5.52718	13.345	5.52643
13.6149	5.52598	13.3595	5.52641
13.5721	5.52718	13.3775	5.52639
13.5401	5.52718	13.4154	5.52634
13.4988	5.52718	13.4505	5.5263
13.4575	5.52718	13.4575	5.52629
13.4154	5.52718	13.4988	5.52625
13.3775	5.52718	13.5401	5.5262
13.345	5.52718	13.5415	5.5262
13.3032	5.52658	13.5721	5.52617
13.2607	5.52778	13.6149	5.52613
13.2192	5.52718	13.6325	5.52611
13.1808	5.52718	13.6531	5.52609
13.1491	5.52778	13.6954	5.52606
13.1071	5.52778	13.7235	5.52604
13.0658	5.52748	13.7368	5.52603
13.0229	5.52778	13.7679	5.526
12.9858	5.52778	13.8074	5.52598
12.9532	5.52778	13.8145	5.52597
12.911	5.52778	13.8485	5.52595
12.8686	5.52778	13.8909	5.52593
12.8357	5.52778	13.9055	5.52592
12.7929	5.52778	13.9331	5.52591
12.7512	5.52778	13.9648	5.52589
12.7099	5.52778	13.9965	5.52588
12.6714	5.52778	14.0027	5.52588
12.6392	5.52896	14.0441	5.52587
12.5976	5.52956	14.0846	5.52586
12.5557	5.52836	14.0875	5.52586
12.5168	5.52836	14.1278	5.52585
12.4751	5.52896	14.1601	5.52585
12.4433	5.52807	14.1785	5.52584
12.4015	5.53016	14.1988	5.52584
12.3595	5.52956	14.2415	5.52584
12.3214	5.53016	14.2695	5.52584
12.2792	5.53016	14.2826	5.52584
12.247	5.52926	14.3239	5.52585
12.2056	5.53076	14.3564	5.52585
12.1642	5.53076	14.3605	5.52586
12.1249	5.52956	14.3947	5.52586
12.0831	5.53076	14.4362	5.52587
12.0516	5.53076	14.4515	5.52588
12.0095	5.53076	14.4782	5.52589
11.9671	5.53076	14.5197	5.52591
11.9293	5.53076	14.5425	5.52592
11.8869	5.53076	14.5526	5.52592
11.8557	5.53105	14.5894	5.52594
11.813	5.53076	14.6326	5.52597
11.7715	5.53076	14.6335	5.52597
11.7334	5.53076	14.6744	5.52599
11.7015	5.53194	14.7062	5.52602
11.6592	5.53194	14.7245	5.52603
11.6171	5.53194	14.7474	5.52605
11.5751	5.53194	14.7865	5.52608
11.5374	5.53134	14.8155	5.5261
11.5048	5.53134	14.8287	5.52612
11.4632	5.53254	14.8695	5.52616
11.4208	5.53254	14.9021	5.52619
11.3788	5.53224	14.9065	5.52619
11.341	5.53254	14.9431	5.52623
11.309	5.53194	14.9818	5.52628
11.2677	5.53432	14.9975	5.52629
11.2253	5.53374	15.024	5.52633
11.1832	5.53432	15.0658	5.52638
11.1454	5.53374	15.0885	5.52641
11.1137	5.53403	15.1077	5.52643
11.0717	5.53462	15.1393	5.52648
11.0294	5.53432	15.178	5.52653
10.9878	5.53462	15.1794	5.52653
10.9493	5.53432	15.2197	5.52659
10.9176	5.53432	15.2616	5.52666
10.8753	5.53492	15.2705	5.52667
10.8333	5.53522	15.2937	5.52671
10.795	5.53642	15.3353	5.52678
10.7536	5.53552	15.3614	5.52683
10.7211	5.53552	15.3735	5.52685
10.6792	5.53552	15.4148	5.52692
10.6375	5.53642	15.4524	5.52699
10.5987	5.53612	15.4563	5.527
10.5578	5.53612	15.4899	5.52706
10.5249	5.53671	15.5325	5.52715
10.4829	5.5373	15.5434	5.52717
10.4414	5.53582	15.5703	5.52722
10.4037	5.53701	15.6116	5.52731
10.3709	5.5379	15.6344	5.52736
10.3287	5.5379	15.6533	5.5274
10.2872	5.5379	15.6857	5.52747
10.2454	5.5379	15.723	5.52756
10.2072	5.5385	15.7254	5.52756
10.1743	5.5385	15.7656	5.52766
10.1335	5.5385	15.808	5.52776
10.0913	5.5382	15.8164	5.52778
10.0495	5.5385	15.8494	5.52786
10.0125	5.5397	15.8816	5.52794
9.98562	5.53999	15.9074	5.52801
9.95062	5.53999	15.9235	5.52805
9.91252	5.54028	15.9618	5.52815
9.87309	5.53999	15.9984	5.52825
9.83525	5.53999	16.003	5.52826
9.80389	5.53999	16.0451	5.52838
9.76047	5.54118	16.0771	5.52847
9.71484	5.54148	16.0894	5.52851
9.66883	5.54148	16.1158	5.52858
9.62429	5.54148	16.1575	5.52871
9.58482	5.54208	16.1804	5.52878
9.53064	5.54268	16.1984	5.52883
9.4881	5.54268	16.2412	5.52896
9.46422	5.54326	16.2714	5.52906
9.43401	5.54268	16.2727	5.52906
9.40375	5.54268	16.3109	5.52918
9.35889	5.54326	16.3528	5.52932
9.31281	5.54326	16.3624	5.52935
9.26904	5.54326	16.3958	5.52946
9.23145	5.54446	16.4372	5.5296
9.19945	5.54506	16.4534	5.52966
9.155	5.54536	16.4689	5.52971
9.10985	5.54566	16.5106	5.52986
9.06894	5.54566	16.5444	5.52998
9.02571	5.54624	16.5499	5.53
8.9941	5.54624	16.5907	5.53015
8.95049	5.54624	16.6325	5.5303
8.90864	5.54744	16.6354	5.53031
8.8664	5.54684	16.6643	5.53042
8.82986	5.54744	16.7022	5.53057
8.79724	5.54804	16.7264	5.53066
8.75668	5.54864	16.7438	5.53073
8.7144	5.54893	16.7872	5.5309
8.67707	5.54864	16.8174	5.53102
8.63354	5.54922	16.8289	5.53107
8.60282	5.54922	16.8608	5.5312
8.56117	5.54952	16.8981	5.53135
8.51904	5.54922	16.9084	5.53139
8.48057	5.54982	16.9404	5.53153
8.43784	5.54982	16.9833	5.53171
8.40447	5.55042	16.9994	5.53178
8.36307	5.55162	17.0249	5.53189
8.32402	5.55042	17.0572	5.53203
8.28849	5.54922	17.0904	5.53218
8.24772	5.55162	17.0949	5.5322
8.21326	5.5522	17.1364	5.53239
8.1747	5.5522	17.1788	5.53258
8.13513	5.5522	17.1814	5.53259
8.09647	5.5525	17.2103	5.53272
8.06364	5.5528	17.2526	5.53292
8.02025	5.5528	17.2724	5.53302
7.9773	5.554	17.2902	5.5331
7.93426	5.554	17.3334	5.53331
7.8957	5.5534	17.3634	5.53346
7.86346	5.5546	17.3743	5.53351
7.82172	5.55578	17.4167	5.53372
7.77912	5.55578	17.4483	5.53388
7.74086	5.55549	17.4544	5.53391
7.69856	5.55608	17.4871	5.53407
7.66609	5.55578	17.529	5.53429
7.62402	5.55698	17.5454	5.53437
7.58263	5.55668	17.5712	5.53451
7.54458	5.55578	17.6027	5.53467
7.5028	5.55758	17.6364	5.53485
7.47044	5.55818	17.644	5.53489
7.42795	5.55728	17.6824	5.5351
7.38594	5.55818	17.7245	5.53533
7.3482	5.55996	17.7274	5.53534
7.30592	5.55996	17.7666	5.53556
7.27449	5.55996	17.7984	5.53573
7.23221	5.55996	17.8183	5.53585
7.19054	5.55996	17.8407	5.53597
7.15217	5.55996	17.8832	5.53621
7.11014	5.56056	17.9093	5.53636
7.07838	5.56174	17.9208	5.53643
7.03586	5.56056	17.9636	5.53668
6.99411	5.56116	17.9949	5.53686
6.95588	5.56294	18.0004	5.5369
6.92426	5.56264	18.0332	5.53709
6.8817	5.56354	18.0749	5.53734
6.84017	5.56294	18.0913	5.53744
6.79663	5.56294	18.1173	5.5376
6.75418	5.56354	18.1589	5.53785
6.72129	5.56414	18.1823	5.538
6.68244	5.56414	18.1919	5.53806
6.64331	5.56502	18.2292	5.53829
6.60177	5.56652	18.2717	5.53856
6.56348	5.56592	18.2733	5.53857
6.53215	5.56652	18.3126	5.53882
6.48948	5.56532	18.3555	5.53909
6.44856	5.56622	18.3643	5.53915
6.4058	5.56712	18.3871	5.5393
6.36744	5.56712	18.4252	5.53955
6.33638	5.568	18.4553	5.53975
6.2948	5.568	18.4672	5.53983
6.25313	5.5692	18.5083	5.5401
6.21052	5.5683	18.5463	5.54036
6.17282	5.5683	18.5517	5.5404
6.14011	5.5701	18.5828	5.54061
6.09843	5.5701	18.6213	5.54087
6.0564	5.5689	18.6373	5.54098
6.01518	5.57068	18.663	5.54116
5.97542	5.57068	18.7055	5.54146
5.94431	5.57128	18.7283	5.54162
5.90273	5.57068	18.7369	5.54168
5.86052	5.57188	18.7785	5.54198
5.82264	5.57188	18.8172	5.54226
5.77999	5.57188	18.8193	5.54227
5.74909	5.57218	18.8592	5.54256
5.70705	5.57278	18.9018	5.54287
5.66514	5.57366	18.9103	5.54293
5.62694	5.57426	18.9324	5.5431
5.58504	5.57426	18.975	5.54341
5.55255	5.57486	19.0013	5.54361
5.51154	5.57426	19.0126	5.5437
5.46937	5.57486	19.0554	5.54402
5.4305	5.57664	19.0923	5.5443
5.38826	5.57546	19.0975	5.54434
5.35675	5.57546	19.1291	5.54459
5.31511	5.57664	19.1708	5.54491
5.27339	5.57606	19.1833	5.54501
5.23482	5.57724	19.209	5.54521
5.1933	5.57784	19.2512	5.54554
5.16092	5.57784	19.2743	5.54572
5.11938	5.57784	19.2936	5.54588
5.07683	5.57814	19.325	5.54613
5.03865	5.57844	19.3623	5.54643
4.99685	5.57844	19.3653	5.54645
4.965	5.57904	19.4055	5.54678
4.92319	5.57962	19.4469	5.54712
4.88183	5.57962	19.4563	5.5472
4.84291	5.57962	19.4898	5.54748
4.81151	5.58082	19.521	5.54773
4.76868	5.58142	19.5473	5.54796
4.72729	5.58142	19.5595	5.54806
4.68544	5.5826	19.6007	5.54841
4.64771	5.58142	19.6383	5.54873
4.60515	5.58202	19.6434	5.54877
4.57313	5.58202	19.6847	5.54912
4.53111	5.5826	19.7167	5.5494
4.4893	5.5826	19.7293	5.54951
4.4508	5.5832	19.7563	5.54975
4.41899	5.5832	19.7967	5.5501
4.37663	5.585	19.8203	5.55031
4.33523	5.5841	19.8395	5.55048
4.29443	5.585	19.8809	5.55085
4.25487	5.58529	19.9113	5.55112
4.22302	5.585	19.913	5.55113
4.18126	5.58558	19.9506	5.55147
4.13907	5.58618	19.9935	5.55186
4.0976	5.58618	20.0023	5.55194
4.05999	5.58648	20.0355	5.55225
4.02725	5.58678	20.0773	5.55263
3.98427	5.58648	20.0933	5.55278
3.94384	5.58618	20.1084	5.55292
3.90218	5.58678	20.1472	5.55328
3.86352	5.58886	20.1843	5.55363
3.82997	5.58856	20.1896	5.55368
3.78851	5.58856	20.2307	5.55407
3.74706	5.58856	20.2732	5.55448
3.70536	5.58916	20.2753	5.5545
3.66741	5.58976	20.3044	5.55478
3.6349	5.58976	20.3426	5.55514
3.59244	5.58916	20.3663	5.55537
3.55082	5.58976	20.385	5.55556
3.51225	5.59006	20.4271	5.55597
3.4708	5.59096	20.4572	5.55627
3.43898	5.59036	20.4684	5.55638
3.39693	5.58976	20.5014	5.5567
3.35482	5.59154	20.5426	5.55711
3.31627	5.59154	20.5482	5.55717
3.28524	5.59154	20.581	5.5575
3.24281	5.59214	20.6227	5.55792
3.20122	5.59154	20.6393	5.55809
3.15912	5.59214	20.6647	5.55835
3.1201	5.59214	20.6968	5.55868
3.08819	5.59214	20.7302	5.55902
3.0465	5.59274	20.735	5.55907
3.00323	5.59334	20.7763	5.5595
2.96217	5.59274	20.8191	5.55994
2.92407	5.59214	20.8212	5.55997
2.89123	5.59334	20.861	5.56038
2.85096	5.59214	20.8938	5.56073
2.80924	5.59334	20.9122	5.56093
2.7669	5.59304	20.9314	5.56113
2.72854	5.59334	20.973	5.56157
2.69653	5.59394	21.0032	5.5619
2.65461	5.59452	21.015	5.56202
2.61254	5.59334	21.0568	5.56248
2.57415	5.59334	21.0881	5.56282
2.53179	5.59423	21.0942	5.56288
2.49993	5.59452	21.1272	5.56324
2.45843	5.59394	21.1693	5.56371
2.41624	5.59394	21.1852	5.56388
2.3788	5.59452	21.2111	5.56417
2.33568	5.59423	21.2533	5.56464
2.30403	5.59394	21.2762	5.5649
2.26214	5.59334	21.2854	5.565
2.2197	5.59394	21.3233	5.56543
2.18203	5.59394	21.3647	5.56589
2.14032	5.59394	21.3672	5.56592
2.10855	5.59394	21.4072	5.56638
2.06564	5.59452	21.4492	5.56686
2.02326	5.59394	21.4582	5.56696
1.98568	5.59394	21.481	5.56723
1.94409	5.59364	21.5189	5.56766
1.91211	5.59394	21.5492	5.56802
1.8705	5.59394	21.5619	5.56816
1.82853	5.59334	21.6034	5.56865
		21.6402	5.56908
		21.6447	5.56914
		21.6769	5.56952
		21.7152	5.56997
		21.7312	5.57016
		21.7572	5.57048
		21.7989	5.57098
		21.8222	5.57126
		21.8406	5.57148
		21.8733	5.57188
		21.9106	5.57234
		21.9132	5.57237
		21.9531	5.57286
		21.994	5.57336
		22.0042	5.57349
		22.0369	5.57389
		22.0691	5.5743
		22.0952	5.57462
		22.1071	5.57477
		22.1485	5.5753
		22.1862	5.57577
		22.1915	5.57584
		22.2325	5.57636
		22.265	5.57678
		22.2772	5.57694
		22.3025	5.57726
		22.3452	5.57781
		22.3682	5.57811
		22.3871	5.57836
		22.4183	5.57877
		22.4592	5.5793
		22.4607	5.57932
		22.4989	5.57982
		22.5408	5.58038
		22.5502	5.5805
		22.5821	5.58093
		22.6146	5.58136
		22.6412	5.58172
		22.6556	5.58192
		22.6949	5.58245
		22.7322	5.58295
		22.7371	5.58302
		22.7785	5.58358
		22.8192	5.58414
		22.8232	5.5842
		22.8513	5.58459
		22.8906	5.58513
		22.9142	5.58546
		22.9326	5.58571
		22.9746	5.5863
		23.0048	5.58672
		23.0052	5.58673
		23.0475	5.58732
		23.0864	5.58787
		23.0962	5.58801
		23.1287	5.58848
		23.1699	5.58906
		23.1871	5.58931
		23.2017	5.58952
		23.244	5.59013
		23.2782	5.59063
		23.2818	5.59068
		23.3245	5.5913
		23.3661	5.59191
		23.3691	5.59195
		23.3986	5.59239
		23.4397	5.59299
		23.4601	5.59329
		23.4781	5.59356
		23.5198	5.59418
		23.5511	5.59465
		23.5616	5.5948
		23.5941	5.59529
		23.6349	5.59591
		23.6421	5.59602
		23.6738	5.5965
		23.7155	5.59713
		23.7331	5.5974
		23.7578	5.59778
		23.7897	5.59826
		23.8241	5.59879
		23.8313	5.5989
		23.8699	5.5995
		23.9125	5.60016
		23.9151	5.6002
		23.9536	5.6008
		23.9859	5.60131
		24.0061	5.60163
		24.0279	5.60197
		24.0659	5.60257
		24.0971	5.60306
		24.1081	5.60324
		24.1492	5.60389
		24.1809	5.6044
		24.1881	5.60451
		24.2198	5.60502
		24.2614	5.60569
		24.2791	5.60598
		24.3034	5.60637
		24.3446	5.60704
		24.3701	5.60746
		24.3772	5.60757
		24.4194	5.60827
		24.4573	5.60889
		24.4611	5.60895
		24.4989	5.60958
		24.5421	5.61029
		24.5521	5.61046
		24.5733	5.61081
		24.6143	5.6115
		24.6431	5.61198
		24.6528	5.61214
		24.6953	5.61286
		24.7341	5.61351
		24.7371	5.61356
		24.7688	5.6141
		24.8065	5.61474
		24.8251	5.61506
		24.8493	5.61547
		24.8913	5.6162
		24.9161	5.61662
		24.9336	5.61692
		24.9635	5.61744
		25.002	5.61811
		25.0071	5.6182
		25.0444	5.61885
		25.0904	5.61965
		25.0981	5.61979
		25.1289	5.62033
		25.1606	5.62089
		25.1891	5.62139
		25.1981	5.62155
		25.2405	5.62231
		25.2801	5.62301
		25.2827	5.62306
		25.3247	5.62381
		25.3559	5.62437
		25.3711	5.62464
		25.3948	5.62507
		25.4362	5.62582
		25.4621	5.62629
		25.4785	5.62659
		25.5211	5.62737
		25.5517	5.62792
		25.5531	5.62795
		25.5902	5.62863
		25.6328	5.62941
		25.6441	5.62962
		25.6747	5.63019
		25.7155	5.63095
		25.7351	5.63131
		25.7478	5.63155
		25.7864	5.63227
		25.826	5.63301
		25.8287	5.63306
		25.8702	5.63384
		25.9115	5.63462
		25.917	5.63473
		25.9431	5.63522
		25.9831	5.63598
		26.008	5.63646
		26.099	5.6382
		26.19	5.63996
		26.281	5.64173
		26.372	5.64352
		26.463	5.64532
		26.554	5.64714
		26.645	5.64897
		26.736	5.65081
		26.827	5.65267
		26.918	5.65454
		27.009	5.65642
		27.1	5.65832
		27.191	5.66024

## Sheet: Fig3b
T(K)	R(Ω) B=0T		T(K)	R(Ω) B=1T		T(K)	R(Ω) B=2T		T(K)	R(Ω) B=3T		T(K)	R(Ω) B=4T		T(K)	R(Ω) B=5T
29.9997	5.71702		30.0009	5.71732		30.0008	5.71672		29.9999	5.71612		1.80029	5.45744		1.79964	5.42228
30.0001	5.71672		30.001	5.71672		29.9973	5.71672		30.0005	5.71672		1.79999	5.45744		1.79986	5.42168
29.9996	5.71672		29.9998	5.71672		29.9746	5.71612		29.9997	5.71612		1.79937	5.45654		1.80007	5.42168
30.0004	5.71732		29.9813	5.71732		29.9116	5.71612		29.998	5.71552		1.79968	5.45684		1.80015	5.42168
29.9988	5.71732		29.9452	5.71732		29.8055	5.71672		29.9963	5.71612		1.80018	5.45684		1.80141	5.42168
29.9858	5.71732		29.8505	5.71732		29.7262	5.71612		29.994	5.71612		1.80007	5.45744		1.84451	5.42228
29.9392	5.71732		29.743	5.71732		29.6279	5.71612		29.994	5.71612		1.82353	5.45864		1.89316	5.42228
29.8432	5.71702		29.6433	5.71672		29.5497	5.71552		29.9941	5.71612		1.87435	5.45864		1.93109	5.42526
29.7349	5.71612		29.5662	5.71612		29.4976	5.71314		29.9941	5.71672		1.91819	5.45922		1.96264	5.42436
29.6429	5.71672		29.5168	5.71494		29.4685	5.71314		29.9939	5.71612		1.9559	5.46012		2.00446	5.42584
29.579	5.71552		29.4732	5.71314		29.4415	5.71225		29.9939	5.71612		1.98752	5.46191		2.04662	5.42644
29.5121	5.71374		29.4438	5.71254		29.426	5.70986		29.9939	5.71612		2.02941	5.4628		2.08829	5.42824
29.4676	5.71314		29.4265	5.71076		29.4162	5.70927		29.9956	5.71612		2.07135	5.4625		2.12669	5.42942
29.4426	5.71254		29.4162	5.71016		29.4107	5.70898		29.9938	5.71612		2.11323	5.4628		2.15863	5.42942
29.4243	5.71196		29.411	5.70956		29.4061	5.70658		29.9779	5.71612		2.15134	5.4637		2.20043	5.42942
29.4163	5.70956		29.4065	5.70898		29.3962	5.70628		29.9495	5.71672		2.18331	5.46578		2.24264	5.43062
29.4107	5.70927		29.3969	5.70838		29.3839	5.70598		29.8632	5.71612		2.22538	5.46638		2.28063	5.4327
29.4034	5.70898		29.3851	5.70658		29.3665	5.7054		29.756	5.71582		2.26717	5.46758		2.32274	5.4336
29.3972	5.70718		29.369	5.70598		29.3421	5.7054		29.6633	5.71314		2.30889	5.46876		2.35085	5.4342
29.384	5.70658		29.3533	5.70598		29.3234	5.7033		29.5957	5.71612		2.34723	5.46906		2.39653	5.43478
29.3728	5.70598		29.3267	5.7054		29.2906	5.7042		29.5239	5.71314		2.37917	5.46996		2.43878	5.43598
29.351	5.7054		29.2949	5.7048		29.2539	5.70242		29.4758	5.71254		2.42084	5.47026		2.47734	5.43658
29.3248	5.7048		29.2638	5.7042		29.2179	5.70242		29.4429	5.71076		2.46324	5.47114		2.51857	5.43718
29.2969	5.7042		29.2341	5.703		29.1753	5.70182		29.4237	5.71046		2.50524	5.47264		2.55077	5.43776
29.269	5.7036		29.1944	5.70242		29.142	5.70182		29.4147	5.70956		2.54321	5.47354		2.59305	5.43986
29.2303	5.703		29.1486	5.70242		29.0951	5.70182		29.4063	5.70718		2.57528	5.47592		2.63507	5.44016
29.1881	5.70242		29.1029	5.70242		29.0465	5.70002		29.3994	5.70598		2.61709	5.47592		2.67287	5.44104
29.1444	5.70242		29.0594	5.70122		29.0032	5.69884		29.3929	5.70598		2.65977	5.47592		2.71465	5.44134
29.1013	5.70182		29.0234	5.70122		28.9662	5.69884		29.3796	5.7054		2.70113	5.4771		2.74686	5.44343
29.0665	5.70152		28.9745	5.69884		28.9178	5.69824		29.369	5.7054		2.73926	5.4789		2.78893	5.44432
29.0175	5.69884		28.926	5.69884		28.8687	5.69794		29.3491	5.7048		2.7711	5.4795		2.83107	5.44492
28.9694	5.69884		28.8763	5.69824		28.8214	5.69526		29.3239	5.7033		2.81305	5.4795		2.86908	5.44612
28.9209	5.69824		28.8332	5.69764		28.7784	5.69526		29.2953	5.70242		2.85111	5.48068		2.91084	5.4473
28.8764	5.69824		28.7978	5.69586		28.7444	5.69466		29.2613	5.70182		2.89705	5.48038		2.9429	5.4476
28.8401	5.69734		28.7505	5.69526		28.6971	5.69406		29.2331	5.70182		2.93528	5.48277		2.98516	5.4479
28.7929	5.69526		28.704	5.69466		28.6514	5.69228		29.1924	5.70182		2.96712	5.48366		3.02688	5.4491
28.7458	5.69466		28.6635	5.69288		28.606	5.69108		29.1486	5.70122		3.0094	5.48426		3.06897	5.45058
28.7	5.69377		28.6179	5.69228		28.565	5.6905		29.1073	5.70122		3.05082	5.48426		3.10687	5.45058
28.6578	5.69288		28.584	5.69108		28.5326	5.6881		29.0602	5.69914		3.09268	5.48575		3.13932	5.45148
28.6234	5.69168		28.5393	5.6899		28.4888	5.6881		29.0243	5.69884		3.13116	5.48664		3.18085	5.45148
28.5789	5.69108		28.4958	5.6893		28.4451	5.68752		28.9755	5.69824		3.17316	5.48604		3.22293	5.45386
28.5351	5.6896		28.4551	5.6881		28.406	5.68752		28.9274	5.69764		3.20508	5.48784		3.26066	5.45356
28.4907	5.6881		28.424	5.68752		28.3641	5.68542		28.8843	5.69586		3.24709	5.48754		3.30267	5.45446
28.4527	5.68781		28.38	5.68483		28.3313	5.68454		28.8352	5.69526		3.28882	5.48962		3.33518	5.45566
28.4193	5.68722		28.3379	5.68512		28.2893	5.68512		28.7988	5.69466		3.32663	5.48962		3.37728	5.45624
28.3769	5.68542		28.2955	5.68454		28.2468	5.68364		28.7524	5.69406		3.35846	5.48962		3.41887	5.45744
28.3334	5.68454		28.257	5.68394		28.2092	5.68274		28.7057	5.69168		3.4013	5.49082		3.45698	5.45804
28.2915	5.68394		28.2252	5.68334		28.1775	5.68096		28.6637	5.6905		3.44358	5.49142		3.4989	5.45864
28.253	5.68394		28.1832	5.68126		28.1349	5.68006		28.6294	5.69079		3.48501	5.492		3.53102	5.45864
28.2213	5.68126		28.1417	5.68096		28.0925	5.67976		28.5845	5.6881		3.52293	5.4932		3.57293	5.45922
28.1798	5.68096		28.0994	5.68036		28.0504	5.67738		28.5403	5.6881		3.55491	5.4932		3.61504	5.45982
28.1368	5.68096		28.0622	5.67976		28.0133	5.67678		28.4954	5.68752		3.59747	5.4944		3.65269	5.46191
28.0975	5.68006		28.0294	5.67768		27.9807	5.67678		28.4561	5.68692		3.63893	5.49469		3.68529	5.46162
28.0567	5.67916		27.9878	5.67678		27.939	5.67678		28.4246	5.68632		3.68085	5.49558		3.72695	5.4622
28.0255	5.67678		27.9462	5.67618		27.8976	5.675		28.3818	5.68454		3.71952	5.49558		3.76894	5.4628
27.9838	5.67678		27.9036	5.67618		27.8593	5.6741		28.3389	5.68394		3.7512	5.49708		3.81084	5.4634
27.9408	5.67618		27.8666	5.6744		27.8163	5.6732		28.2962	5.68394		3.79304	5.49558		3.84912	5.46518
27.8999	5.67618		27.8331	5.6741		27.7844	5.6732		28.2589	5.68156		3.83485	5.49738		3.88104	5.46518
27.8619	5.6741		27.7925	5.6732		27.743	5.67202		28.2258	5.68126		3.87712	5.49796		3.92286	5.46578
27.8291	5.6732		27.7491	5.6732		27.7004	5.66964		28.1832	5.67976		3.91516	5.49826		3.96537	5.46638
27.7874	5.67291		27.711	5.67172		27.6635	5.66993		28.142	5.67976		3.9472	5.49856		4.00751	5.46758
27.7457	5.67262		27.669	5.67022		27.6195	5.66904		28.1002	5.67946		3.98868	5.49856		4.04501	5.46816
27.7075	5.67232		27.639	5.66964		27.5889	5.66904		28.0616	5.67798		4.03103	5.49916		4.07687	5.46876
27.6652	5.67082		27.5966	5.66904		27.5471	5.66695		28.0293	5.67678		4.07323	5.49916		4.11935	5.46906
27.6335	5.66964		27.5542	5.66784		27.5041	5.66666		27.9892	5.67618		4.11095	5.50154		4.16108	5.46996
27.5912	5.66844		27.5152	5.66844		27.4669	5.66546		27.946	5.67618		4.14359	5.50094		4.2032	5.46996
27.5493	5.66754		27.4738	5.66666		27.4246	5.66486		27.9073	5.6732		4.18538	5.50154		4.24089	5.47056
27.5074	5.66606		27.4426	5.66546		27.3923	5.66248		27.8653	5.67291		4.22711	5.50214		4.27295	5.47114
27.4689	5.66695		27.4	5.66486		27.3507	5.66248		27.8334	5.67232		4.26503	5.50274		4.31485	5.47294
27.4368	5.66546		27.3573	5.66456		27.3091	5.66248		27.7927	5.67262		4.30723	5.50214		4.35714	5.47174
27.3953	5.66546		27.3203	5.66308		27.2708	5.66188		27.7492	5.67082		4.33928	5.50364		4.39947	5.47294
27.3534	5.66308		27.2776	5.66218		27.2387	5.66099		27.7112	5.66964		4.38065	5.50274		4.43728	5.47294
27.3112	5.66248		27.2461	5.66188		27.1974	5.6589		27.6798	5.66934		4.42266	5.50394		4.46931	5.47354
27.2725	5.66218		27.2038	5.6601		27.1543	5.6583		27.6372	5.66844		4.46094	5.50334		4.51115	5.47354
27.245	5.6598		27.1615	5.6595		27.1158	5.6583		27.5946	5.66695		4.50276	5.50512		4.55311	5.47354
27.1992	5.6595		27.1241	5.6589		27.0747	5.65592		27.5528	5.66666		4.53481	5.50512		4.59093	5.47562
27.1565	5.6589		27.0916	5.6589		27.0425	5.65742		27.5148	5.66576		4.57706	5.50512		4.63332	5.47652
27.1156	5.6589		27.0499	5.65772		27.0005	5.65562		27.4833	5.66546		4.61869	5.50572		4.66553	5.47592
27.0761	5.6583		27.0084	5.65592		26.9584	5.65532		27.4405	5.66486		4.65677	5.50602		4.70712	5.47652
27.0449	5.65712		26.9657	5.65532		26.9156	5.65354		27.4	5.66486		4.69888	5.50632		4.74949	5.4771
27.0028	5.65592		26.928	5.65592		26.8779	5.65294		27.3563	5.66248		4.73047	5.50632		4.78695	5.4783
26.9604	5.65532		26.8857	5.65443		26.8466	5.65234		27.3194	5.66188		4.77299	5.50632		4.82928	5.4777
26.9222	5.65472		26.8541	5.65384		26.8042	5.65116		27.287	5.66128		4.81537	5.50662		4.86115	5.4783
26.8814	5.65414		26.8118	5.65264		26.7621	5.65116		27.2451	5.6589		4.85275	5.50692		4.90334	5.4786
26.8488	5.65264		26.7697	5.65116		26.7204	5.65026		27.2033	5.6589		4.88511	5.5093		4.94569	5.4795
26.8071	5.65145		26.7318	5.65086		26.6827	5.64996		27.1603	5.6589		4.92681	5.5093		4.98337	5.48008
26.7651	5.65116		26.6892	5.65116		26.6508	5.64818		27.1231	5.6583		4.96838	5.5093		5.0252	5.48038
26.7269	5.64966		26.6576	5.64906		26.6079	5.64758		27.0908	5.65712		5.0105	5.5093		5.05752	5.48128
26.6845	5.65056		26.6164	5.64818		26.5662	5.64758		27.0493	5.65592		5.04887	5.5093		5.09979	5.48038
26.6534	5.64818		26.5742	5.64818		26.5256	5.6449		27.0067	5.65532		5.08118	5.5093		5.14168	5.48068
26.6109	5.64788		26.5356	5.64698		26.4857	5.6446		26.965	5.65414		5.1232	5.5093		5.17935	5.48128
26.5695	5.64758		26.505	5.64698		26.4545	5.6446		26.927	5.65354		5.16461	5.5096		5.22168	5.48277
26.5318	5.64698		26.4617	5.64549		26.4131	5.644		26.8943	5.65174		5.20635	5.51048		5.2535	5.48366
26.4998	5.6446		26.4191	5.6452		26.3704	5.6434		26.8515	5.65174		5.24448	5.5099		5.29544	5.48366
26.4578	5.6452		26.3781	5.644		26.3291	5.6428		26.8101	5.65116		5.27614	5.51019		5.33752	5.48366
26.4152	5.6446		26.3407	5.6434		26.2912	5.64042		26.7686	5.65056		5.31797	5.5099		5.37553	5.48366
26.3729	5.644		26.3081	5.64251		26.2588	5.64042		26.7308	5.65056		5.3602	5.51198		5.40818	5.48456
26.3363	5.644		26.2664	5.64162		26.2173	5.64042		26.6981	5.64818		5.40213	5.51228		5.45033	5.48486
26.2937	5.64162		26.2243	5.64042		26.1747	5.63924		26.6574	5.64818		5.44034	5.51048		5.49213	5.48664
26.2613	5.64042		26.182	5.64042		26.133	5.63774		26.6146	5.64728		5.47226	5.51228		5.53353	5.48456
26.2194	5.64042		26.1438	5.63982		26.0941	5.63744		26.5758	5.64608		5.51444	5.51228		5.5715	5.48604
26.1775	5.63953		26.1123	5.63924		26.0626	5.63684		26.5344	5.6446		5.55624	5.51288		5.604	5.48664
26.1402	5.63924		26.0699	5.63834		26.0211	5.63684		26.5024	5.6443		5.59825	5.51288		5.64565	5.48724
26.0982	5.63744		26.0278	5.63684		25.9787	5.63446		26.4607	5.644		5.63598	5.51198		5.68768	5.48724
26.0651	5.63684		25.9864	5.63626		25.9416	5.63328		26.4182	5.6428		5.66806	5.51288		5.73	5.48724
26.0237	5.63684		25.9475	5.63566		25.8993	5.63446		26.3804	5.64222		5.71054	5.51288		5.76823	5.48784
25.9831	5.63566		25.9165	5.63386		25.8663	5.63328		26.3486	5.64251		5.75236	5.51288		5.79971	5.48784
25.9431	5.63566		25.8748	5.63416		25.8252	5.63328		26.3069	5.64072		5.79439	5.51288		5.84148	5.48784
25.9115	5.63446		25.8316	5.63298		25.7825	5.63208		26.2649	5.63953		5.83222	5.51346		5.88407	5.48754
25.8702	5.63328		25.7904	5.63328		25.7445	5.63148		26.2232	5.63953		5.86422	5.51317		5.92232	5.48784
25.8287	5.63328		25.7519	5.63118		25.7128	5.6297		26.1844	5.63864		5.90598	5.51346		5.96462	5.48784
25.7864	5.63208		25.7204	5.63088		25.6707	5.6294		26.1524	5.63684		5.94804	5.51288		5.99655	5.48992
25.7478	5.63208		25.6776	5.63059		25.6287	5.6285		26.1112	5.63714		5.98963	5.51346		6.03869	5.48784
25.7155	5.63088		25.6368	5.6303		25.5882	5.6285		26.0691	5.63684		6.02811	5.51346		6.08014	5.49022
25.6747	5.6303		25.5947	5.6291		25.5487	5.62672		26.0262	5.63506		6.05596	5.51288		6.11819	5.49022
25.6328	5.6297		25.5562	5.6282		25.5173	5.62612		25.988	5.63446		6.10227	5.51346		6.16026	5.48962
25.5902	5.6291		25.5243	5.6285		25.4743	5.62552		25.9564	5.63328		6.14408	5.51317		6.19208	5.49082
25.5517	5.6282		25.482	5.62702		25.4333	5.62492		25.9148	5.63328		6.18583	5.51496		6.23359	5.49082
25.5211	5.62732		25.4403	5.62612		25.3902	5.62492		25.8723	5.63328		6.22365	5.51346		6.27592	5.49082
25.4785	5.62612		25.3983	5.62612		25.3529	5.62463		25.8302	5.63148		6.25594	5.51466		6.31412	5.49082
25.4362	5.62612		25.3603	5.62552		25.3204	5.62254		25.7923	5.6297		6.29759	5.51376		6.35641	5.49142
25.3948	5.62492		25.3282	5.62434		25.2791	5.62254		25.7596	5.63		6.33975	5.51466		6.38863	5.49082
25.3559	5.62404		25.2865	5.62434		25.2365	5.62194		25.7182	5.6297		6.37768	5.51615		6.43033	5.49171
25.3247	5.62344		25.2436	5.62254		25.1982	5.62136		25.6749	5.6294		6.41961	5.51526		6.47257	5.49142
25.2827	5.62314		25.2059	5.62194		25.1564	5.61986		25.6386	5.62732		6.45174	5.51436		6.5105	5.49142
25.2405	5.62194		25.1641	5.62194		25.1258	5.61926		25.5966	5.62732		6.49379	5.51376		6.55235	5.49171
25.1981	5.62194		25.1324	5.62136		25.0826	5.61896		25.565	5.62612		6.53611	5.51526		6.58416	5.4926
25.1606	5.62194		25.0901	5.62016		25.0409	5.61778		25.5217	5.62552		6.57394	5.51436		6.62643	5.492
25.1289	5.61956		25.0479	5.61956		25.0024	5.61838		25.4805	5.62552		6.61572	5.51526		6.66857	5.49142
25.0904	5.61956		25.0101	5.61896		24.9604	5.61658		25.4423	5.62492		6.64763	5.51586		6.70677	5.492
25.0444	5.61896		24.9674	5.61896		24.9288	5.61658		25.3999	5.62434		6.68921	5.51496		6.74863	5.4938
25.002	5.61896		24.9356	5.61718		24.888	5.6154		25.3687	5.62254		6.73113	5.51346		6.78066	5.4926
24.9635	5.61778		24.895	5.61598		24.8449	5.6145		25.3255	5.62254		6.76864	5.51556		6.82263	5.4938
24.9336	5.61598		24.8517	5.61598		24.8063	5.6148		25.2842	5.62165		6.81083	5.51346		6.8653	5.4941
24.8913	5.61598		24.8143	5.6154		24.7748	5.6142		25.2459	5.62136		6.84323	5.51586		6.90311	5.49498
24.8493	5.6148		24.7723	5.6142		24.7327	5.6136		25.2041	5.61956		6.88533	5.51644		6.94455	5.49498
24.8065	5.6148		24.7411	5.6142		24.6911	5.61242		25.1727	5.61926		6.92725	5.51526		6.97712	5.4944
24.7688	5.6142		24.6981	5.61271		24.6495	5.61062		25.1295	5.61896		6.96543	5.51586		7.0186	5.49498
24.7371	5.6142		24.6565	5.61182		24.6114	5.61092		25.0872	5.61778		7.00761	5.51586		7.06007	5.4944
24.6953	5.61182		24.618	5.61122		24.5782	5.61062		25.0514	5.61718		7.03952	5.51615		7.09757	5.49498
24.6528	5.61182		24.5762	5.61152		24.537	5.60884		25.008	5.61598		7.08121	5.51526		7.14019	5.49498
24.6143	5.61182		24.545	5.61062		24.4948	5.60854		24.9759	5.6154		7.12273	5.51586		7.17259	5.49498
24.5733	5.61092		24.5024	5.60914		24.4573	5.60764		24.9331	5.6154		7.16055	5.51586		7.2151	5.49498
24.5421	5.61062		24.4608	5.60944		24.4135	5.60734		24.8915	5.6145		7.20262	5.51556		7.25713	5.49498
24.4989	5.60824		24.4223	5.60824		24.3843	5.60704		24.8537	5.6142		7.23466	5.51586		7.29494	5.49498
24.4573	5.60824		24.3905	5.60764		24.3412	5.60646		24.8113	5.61271		7.27701	5.51586		7.33692	5.49498
24.4194	5.60824		24.3477	5.60616		24.2987	5.60586		24.781	5.61182		7.31877	5.51586		7.36908	5.49498
24.3772	5.60764		24.3061	5.60646		24.2605	5.60466		24.7379	5.61182		7.35661	5.51586		7.41126	5.49558
24.3446	5.60675		24.269	5.60646		24.2297	5.60466		24.6952	5.61122		7.38868	5.51586		7.4533	5.49558
24.3034	5.60556		24.2269	5.60466		24.1864	5.60346		24.6577	5.61062		7.43092	5.51644		7.49098	5.49528
24.2614	5.60526		24.1934	5.60436		24.1443	5.60288		24.6156	5.60944		7.47294	5.51586		7.53212	5.49558
24.2198	5.60466		24.1517	5.60346		24.1025	5.60288		24.5841	5.60884		7.51506	5.51586		7.56409	5.49558
24.1809	5.60436		24.1107	5.60406		24.0644	5.60317		24.5422	5.60824		7.55252	5.51586		7.6059	5.49558
24.1492	5.60466		24.0723	5.60288		24.0339	5.60108		24.4991	5.60824		7.58458	5.51586		7.64825	5.49708
24.1081	5.60288		24.0307	5.60168		23.9912	5.5999		24.462	5.60764		7.62649	5.51586		7.68659	5.49588
24.0659	5.60258		23.9983	5.60078		23.9483	5.5999		24.4299	5.60586		7.66846	5.51586		7.71851	5.49796
24.0279	5.60078		23.9567	5.60108		23.9068	5.5996		24.3886	5.60526		7.71098	5.51586		7.76009	5.49618
23.9859	5.60108		23.9148	5.5999		23.8689	5.5987		24.3448	5.60526		7.74883	5.51586		7.80226	5.49558
23.9536	5.60048		23.8757	5.5999		23.8368	5.5981		24.3034	5.60466		7.78095	5.51644		7.84467	5.49648
23.9125	5.5999		23.8333	5.5993		23.7949	5.5975		24.2657	5.60346		7.82296	5.51586		7.88336	5.49678
23.8699	5.599		23.802	5.5993		23.7536	5.59632		24.2341	5.60288		7.86466	5.51644		7.91562	5.49767
23.8313	5.5993		23.7606	5.59692		23.7103	5.59632		24.1911	5.60346		7.90246	5.51586		7.95719	5.49648
23.7897	5.5981		23.7177	5.59721		23.6726	5.59632		24.1494	5.60108		7.94425	5.51586		7.99869	5.49738
23.7578	5.5975		23.6802	5.59692		23.6418	5.59452		24.1077	5.60048		7.97627	5.51586		8.04019	5.49796
23.7155	5.59692		23.648	5.59572		23.5986	5.59394		24.0688	5.60048		8.01835	5.51586		8.07853	5.49796
23.6738	5.59662		23.6065	5.59512		23.5568	5.59274		24.0377	5.5999		8.06078	5.51586		8.11058	5.49588
23.6349	5.59632		23.5636	5.59512		23.5152	5.59394		23.9958	5.5999		8.09864	5.51586		8.15295	5.49796
23.5941	5.59572		23.5256	5.59423		23.4776	5.59334		23.9533	5.5987		8.14044	5.51526		8.19496	5.49796
23.5616	5.59452		23.4827	5.59394		23.4452	5.59154		23.9114	5.5975		8.1721	5.51586		8.23709	5.49796
23.5198	5.59394		23.4518	5.59274		23.4033	5.59096		23.8739	5.59721		8.2146	5.51466		8.27429	5.49796
23.4781	5.59334		23.4103	5.59214		23.3614	5.58976		23.8418	5.5975		8.2563	5.51526		8.30678	5.49856
23.4397	5.59214		23.3676	5.59154		23.3229	5.58976		23.7993	5.59632		8.29418	5.51615		8.34878	5.49856
23.3986	5.59214		23.331	5.59096		23.2796	5.58976		23.7571	5.59542		8.33586	5.51586		8.39075	5.49796
23.3661	5.59214		23.2879	5.59066		23.2493	5.58916		23.7194	5.59572		8.36759	5.51586		8.43331	5.49856
23.3245	5.59036		23.2565	5.59096		23.2073	5.58856		23.6765	5.59394		8.40995	5.51436		8.47147	5.49856
23.2818	5.59036		23.2139	5.59036		23.1655	5.58856		23.6462	5.59482		8.45176	5.51526		8.50356	5.49796
23.244	5.59036		23.1711	5.58856		23.127	5.58798		23.6036	5.59334		8.48998	5.51586		8.54526	5.49856
23.2017	5.58916		23.1328	5.58916		23.0951	5.58678		23.5608	5.59274		8.52196	5.51346		8.58665	5.49856
23.1699	5.58916		23.0908	5.58856		23.0527	5.58618		23.5233	5.59214		8.56441	5.51496		8.62813	5.49796
23.1287	5.58856		23.0588	5.58678		23.0115	5.58618		23.4915	5.59154		8.60583	5.51586		8.66672	5.49826
23.0864	5.58678		23.0175	5.58678		22.9692	5.58558		23.4492	5.59096		8.64728	5.51466		8.69872	5.49856
23.0475	5.58708		22.9762	5.58588		22.9302	5.585		23.4071	5.58976		8.68513	5.51526		8.74077	5.49856
23.0048	5.58678		22.9381	5.58558		22.8992	5.585		23.365	5.58976		8.72756	5.51376		8.78301	5.49796
22.9746	5.58588		22.9051	5.58558		22.8566	5.5829		23.3271	5.58916		8.75984	5.51376		8.82505	5.49856
22.9326	5.58558		22.8632	5.58529		22.815	5.5826		23.2842	5.58916		8.80171	5.51466		8.86312	5.49796
22.8906	5.58558		22.821	5.585		22.7717	5.5826		23.2534	5.58768		8.84379	5.51466		8.89469	5.49856
22.8513	5.585		22.78	5.5832		22.735	5.58142		23.2111	5.58708		8.88587	5.51586		8.93621	5.49856
22.8192	5.585		22.7412	5.5832		22.7024	5.58142		23.1695	5.58678		8.92369	5.51436		8.97804	5.49856
22.7785	5.5826		22.71	5.58231		22.6611	5.57992		23.1315	5.58618		8.95536	5.51496		9.01579	5.49856
22.7371	5.5826		22.6671	5.58231		22.6181	5.58082		23.0877	5.58558		8.99744	5.51586		9.05754	5.49826
22.6949	5.5826		22.6248	5.58142		22.5772	5.57962		23.0568	5.585		9.0395	5.51466		9.08951	5.49856
22.6556	5.58142		22.5832	5.58112		22.5385	5.57962		23.0145	5.585		9.08167	5.51288		9.13197	5.49856
22.6146	5.58142		22.5456	5.58022		22.5075	5.57874		22.9731	5.5847		9.11991	5.51496		9.17427	5.49856
22.5821	5.58082		22.5127	5.57933		22.4648	5.57844		22.9341	5.5832		9.15217	5.51346		9.21156	5.49856
22.5408	5.58022		22.4724	5.58022		22.4222	5.57904		22.9026	5.5826		9.19384	5.51346		9.25494	5.49886
22.4989	5.57992		22.4297	5.57844		22.3849	5.57784		22.8612	5.5832		9.23598	5.51346		9.28687	5.49916
22.4607	5.57904		22.3905	5.57844		22.3435	5.57784		22.8182	5.5826		9.27738	5.51376		9.32856	5.49916
22.4183	5.57844		22.3488	5.57724		22.3116	5.57546		22.7771	5.58142		9.31518	5.51346		9.37028	5.49856
22.3871	5.57844		22.3173	5.57784		22.2694	5.57546		22.739	5.58082		9.3469	5.51346		9.40866	5.49856
22.3452	5.57724		22.2759	5.57664		22.2275	5.57486		22.7062	5.57904		9.38869	5.51346		9.45048	5.49856
22.3025	5.57724		22.2336	5.57635		22.1895	5.57426		22.6644	5.57844		9.43079	5.51346		9.48266	5.49856
22.265	5.57546		22.1948	5.57486		22.147	5.57366		22.6223	5.57844		9.46888	5.51346		9.52432	5.49856
22.2325	5.57546		22.1632	5.57546		22.116	5.57426		22.5801	5.57784		9.51088	5.51346		9.56633	5.49856
22.1915	5.57546		22.1216	5.57486		22.0729	5.57248		22.5424	5.57784		9.54299	5.51288		9.60422	5.49886
22.1485	5.57546		22.0792	5.57486		22.0303	5.57218		22.5108	5.57784		9.58513	5.51346		9.63618	5.49856
22.1071	5.57486		22.0365	5.57366		21.9926	5.57128		22.4689	5.57635		9.62731	5.51288		9.67823	5.49856
22.0691	5.57426		21.9985	5.57426		21.9629	5.57128		22.4267	5.57664		9.66518	5.51317		9.72043	5.49856
22.0369	5.57337		21.9676	5.57188		21.9191	5.57068		22.3854	5.57546		9.70724	5.51288		9.76254	5.49856
21.994	5.57366		21.9264	5.57248		21.878	5.57068		22.3463	5.57486		9.7391	5.51496		9.80046	5.49856
21.9531	5.57248		21.8831	5.57188		21.8352	5.57039		22.3154	5.57426		9.78087	5.51346		9.84264	5.49856
21.9106	5.57188		21.8409	5.57128		21.7973	5.5695		22.2724	5.57426		9.82308	5.51288		9.87427	5.49856
21.8733	5.57128		21.802	5.57128		21.7657	5.5692		22.2312	5.57426		9.86097	5.51288		9.91615	5.49856
21.8406	5.57128		21.771	5.57128		21.7232	5.5683		22.1886	5.57248		9.90298	5.51346		9.95799	5.49916
21.7989	5.57068		21.7294	5.57039		21.6808	5.5677		22.1507	5.57248		9.93468	5.51288		9.99592	5.49856
21.7572	5.5701		21.6861	5.5689		21.6401	5.5683		22.1194	5.57188		9.97686	5.51288		10.0278	5.49856
21.7152	5.5701		21.6483	5.5698		21.6004	5.56712		22.0768	5.57128		10.0189	5.51288		10.0695	5.49976
21.6769	5.5689		21.6071	5.568		21.5698	5.56682		22.0349	5.5701		10.057	5.51288		10.1119	5.49856
21.6447	5.5683		21.5751	5.56712		21.5275	5.56682		21.9924	5.57068		10.0988	5.51288		10.1534	5.49916
21.6034	5.5683		21.5328	5.56712		21.4855	5.56532		21.9552	5.5698		10.1304	5.51288		10.1918	5.49856
21.5619	5.568		21.4909	5.56712		21.4429	5.56532		21.9221	5.5695		10.1725	5.51288		10.224	5.49916
21.5189	5.5677		21.453	5.56712		21.4051	5.56472		21.8817	5.5689		10.2148	5.51346		10.2662	5.49856
21.481	5.56712		21.4107	5.56592		21.3741	5.56502		21.8392	5.5689		10.2528	5.51288		10.3083	5.49916
21.4492	5.56712		21.3789	5.56562		21.3319	5.56354		21.7976	5.5686		10.2948	5.51466		10.3499	5.49886
21.4072	5.56592		21.3363	5.56532		21.2891	5.56324		21.7596	5.56712		10.3263	5.51288		10.3882	5.49886
21.3647	5.56562		21.2951	5.56532		21.2518	5.56116		21.7274	5.56712		10.3681	5.51288		10.4199	5.49856
21.3233	5.56532		21.2567	5.56414		21.2087	5.56116		21.6847	5.56652		10.4101	5.51288		10.4617	5.49916
21.2854	5.56414		21.2255	5.56354		21.1772	5.56294		21.6434	5.56592		10.4484	5.51288		10.5042	5.50006
21.2533	5.56472		21.1829	5.56414		21.1354	5.56116		21.6002	5.56532		10.4804	5.51288		10.5461	5.50094
21.2111	5.56354		21.1408	5.56354		21.0927	5.56116		21.5626	5.56384		10.5222	5.51228		10.5842	5.49916
21.1693	5.56354		21.1026	5.56294		21.0553	5.56056		21.5317	5.56354		10.5641	5.51228		10.6156	5.49916
21.1272	5.56264		21.0602	5.56204		21.0233	5.55996		21.4901	5.56354		10.6062	5.51288		10.6574	5.49946
21.0881	5.56294		21.0289	5.56116		20.9816	5.56056		21.4484	5.56354		10.6442	5.51258		10.6999	5.49916
21.0568	5.56204		20.986	5.56116		20.94	5.55966		21.4054	5.56324		10.6763	5.51288		10.7376	5.49976
21.015	5.56204		20.9444	5.56026		20.8974	5.55996		21.3674	5.56294		10.718	5.51288		10.7798	5.49916
20.973	5.56056		20.9058	5.55996		20.8592	5.55818		21.3248	5.56116		10.7597	5.51288		10.8117	5.49916
20.9314	5.56056		20.8635	5.56026		20.8282	5.55876		21.2939	5.56294		10.8019	5.51288		10.8537	5.49916
20.8938	5.56056		20.8328	5.55818		20.7852	5.55758		21.251	5.56116		10.8401	5.51228		10.8961	5.50065
20.861	5.55996		20.7908	5.56026		20.743	5.55758		21.2086	5.56056		10.8716	5.51228		10.934	5.49916
20.8191	5.55996		20.7482	5.55996		20.7017	5.55698		21.1711	5.56056		10.9137	5.51228		10.9662	5.49946
20.7763	5.55996		20.7101	5.55818		20.6631	5.55698		21.1288	5.56056		10.9557	5.51228		11.0079	5.50094
20.735	5.55847		20.6785	5.55876		20.6316	5.55638		21.0975	5.55996		10.9977	5.51228		11.0503	5.50065
20.6968	5.55818		20.6362	5.55758		20.5889	5.55638		21.0558	5.55996		11.0355	5.51228		11.0925	5.50006
20.6647	5.55758		20.5942	5.55698		20.5472	5.55638		21.0142	5.55818		11.0677	5.51288		11.1304	5.50036
20.6227	5.55698		20.5529	5.55698		20.5094	5.5552		20.9754	5.55847		11.1094	5.51228		11.1624	5.50065
20.581	5.55728		20.5138	5.55638		20.4671	5.554		20.9336	5.55758		11.1512	5.51228		11.2043	5.49976
20.5426	5.55698		20.4859	5.55578		20.4352	5.5543		20.9029	5.55698		11.1934	5.51228		11.2467	5.49916
20.5014	5.55638		20.4406	5.55638		20.3934	5.5534		20.8591	5.55698		11.2313	5.51228		11.2882	5.50094
20.4684	5.55608		20.3991	5.55578		20.3513	5.5534		20.818	5.55758		11.2631	5.51228		11.3257	5.49856
20.4271	5.55638		20.3571	5.5546		20.3133	5.5528		20.7802	5.55578		11.3055	5.51078		11.3579	5.49916
20.385	5.55578		20.318	5.5546		20.271	5.5522		20.7476	5.55578		11.3476	5.51228		11.4001	5.49856
20.3426	5.55578		20.2755	5.5534		20.2387	5.5522		20.7056	5.55578		11.3892	5.51228		11.4421	5.50006
20.3044	5.554		20.2449	5.554		20.1986	5.5528		20.6641	5.5552		11.4273	5.51138		11.4839	5.49976
20.2732	5.5546		20.2026	5.5528		20.1552	5.55162		20.6218	5.554		11.4598	5.51198		11.5221	5.50124
20.2307	5.554		20.1605	5.5528		20.118	5.55072		20.5839	5.554		11.5017	5.51288		11.5643	5.50154
20.1896	5.5534		20.1216	5.5528		20.0843	5.55042		20.553	5.5528		11.5435	5.51168		11.5961	5.49976
20.1472	5.5528		20.0803	5.5528		20.0441	5.55162		20.5098	5.5528		11.5855	5.51078		11.6379	5.50065
20.1084	5.5528		20.0485	5.5522		20.002	5.55042		20.4683	5.5528		11.6236	5.51108		11.6801	5.50036
20.0773	5.5522		20.0056	5.55191		19.9598	5.54922		20.4261	5.5528		11.6556	5.51228		11.7173	5.50094
20.0355	5.5522		19.9635	5.5522		19.9219	5.54922		20.3881	5.5528		11.6975	5.51228		11.7494	5.50094
19.9935	5.5522		19.9264	5.5522		19.8898	5.54922		20.346	5.54982		11.7391	5.51108		11.7914	5.50094
19.9506	5.55042		19.8836	5.55042		19.8485	5.54864		20.3145	5.5528		11.7774	5.51228		11.8333	5.49976
19.913	5.54982		19.8524	5.54982		19.8052	5.54864		20.2719	5.55042		11.8189	5.51108		11.8755	5.50036
19.8809	5.54982		19.8101	5.54922		19.7632	5.54864		20.2304	5.54982		11.8509	5.51078		11.9136	5.50094
19.8395	5.54922		19.7696	5.54922		19.7248	5.54684		20.1919	5.54982		11.8927	5.51168		11.9459	5.50094
19.7967	5.55012		19.7306	5.54922		19.6944	5.54684		20.151	5.54922		11.9345	5.51168		11.9882	5.50154
19.7563	5.54922		19.6871	5.54864		19.6517	5.54684		20.1183	5.54922		11.9725	5.51228		12.0303	5.49976
19.7167	5.54982		19.6566	5.54864		19.6097	5.54624		20.0759	5.54922		12.0149	5.51048		12.072	5.50094
19.6847	5.54922		19.6131	5.54774		19.5718	5.54624		20.0352	5.54864		12.0465	5.51138		12.1096	5.50094
19.6434	5.54922		19.5723	5.54744		19.5297	5.54566		19.9947	5.54834		12.0885	5.51108		12.1416	5.50154
19.6007	5.54744		19.5333	5.54744		19.4978	5.54506		19.9548	5.54774		12.1305	5.51228		12.1838	5.49976
19.5595	5.54864		19.5023	5.54684		19.4568	5.54566		19.9233	5.54864		12.1692	5.51168		12.2262	5.50154
19.521	5.54684		19.4596	5.54654		19.4149	5.54506		19.8802	5.54654		12.2111	5.51138		12.2681	5.50124
19.4898	5.54624		19.4173	5.54624		19.3756	5.54446		19.8393	5.54684		12.2433	5.51108		12.3062	5.50154
19.4469	5.54744		19.3759	5.54566		19.3335	5.54416		19.8012	5.54566		12.2852	5.51198		12.3381	5.50154
19.4055	5.54654		19.3379	5.54566		19.3022	5.54326		19.7573	5.54566		12.3272	5.51048		12.3801	5.50094
19.3623	5.54654		19.3052	5.54566		19.2596	5.54476		19.7258	5.54566		12.3654	5.51168		12.422	5.50154
19.325	5.54506		19.2641	5.54566		19.2175	5.54268		19.6853	5.54506		12.4072	5.51048		12.4642	5.50124
19.2936	5.54566		19.2223	5.54506		19.18	5.54326		19.6417	5.54536		12.439	5.51048		12.5025	5.50094
19.2512	5.54566		19.1793	5.54506		19.1374	5.54268		19.6048	5.54506		12.4807	5.51108		12.5341	5.50214
19.209	5.54624		19.1409	5.54506		19.1057	5.54148		19.572	5.54506		12.5227	5.51048		12.576	5.50154
19.1708	5.54566		19.1084	5.54506		19.0636	5.54148		19.5304	5.54416		12.5602	5.5099		12.6183	5.50154
19.1291	5.54446		19.0675	5.54386		19.0223	5.54178		19.4894	5.54326		12.6023	5.51198		12.6565	5.50154
19.0975	5.54326		19.0246	5.54268		18.9801	5.54148		19.4464	5.54386		12.6341	5.5093		12.6887	5.50214
19.0554	5.54506		18.987	5.54356		18.9415	5.54088		19.4089	5.54326		12.6757	5.51048		12.7306	5.50154
19.0126	5.54356		18.9456	5.54356		18.9106	5.54148		19.3756	5.54208		12.7179	5.51108		12.7728	5.50154
18.975	5.54326		18.9136	5.54238		18.8683	5.54058		19.3343	5.54268		12.7557	5.51228		12.8151	5.50214
18.9324	5.54268		18.8712	5.54268		18.8261	5.5391		19.292	5.54148		12.798	5.51108		12.8528	5.50214
18.9018	5.54208		18.8297	5.54208		18.7839	5.54028		19.2543	5.54148		12.8299	5.51108		12.8847	5.50214
18.8592	5.54208		18.7923	5.54148		18.7454	5.5391		19.2119	5.54178		12.8722	5.51168		12.9269	5.50214
18.8172	5.54208		18.7496	5.54178		18.7134	5.54058		19.1802	5.54088		12.9144	5.51138		12.9686	5.50214
18.7785	5.54268		18.7166	5.54148		18.6719	5.5385		19.139	5.5391		12.9519	5.5099		13.0105	5.50214
18.7369	5.54148		18.6755	5.54148		18.6296	5.5391		19.0961	5.5391		12.984	5.51048		13.0486	5.50184
18.7055	5.54148		18.6335	5.54148		18.5919	5.5385		19.0579	5.5397		13.0261	5.51048		13.09	5.50214
18.663	5.54028		18.5966	5.54028		18.5494	5.5382		19.0154	5.5391		13.068	5.51048		13.1218	5.50214
18.6213	5.54148		18.5633	5.53999		18.518	5.5379		18.9846	5.5385		13.11	5.51138		13.1637	5.50214
18.5828	5.53999		18.5218	5.5391		18.4754	5.5382		18.942	5.5385		13.1478	5.51138		13.2058	5.50214
18.5517	5.54028		18.4806	5.5391		18.4351	5.5379		18.9004	5.5385		13.18	5.51228		13.2436	5.50214
18.5083	5.54028		18.4373	5.5391		18.3955	5.5373		18.8587	5.5385		13.2222	5.51168		13.2756	5.50214
18.4672	5.5391		18.3987	5.5385		18.3534	5.5373		18.8213	5.5385		13.2639	5.51108		13.3176	5.50154
18.4252	5.5394		18.3677	5.5382		18.3227	5.5379		18.7884	5.5379		13.3055	5.51108		13.3599	5.50214
18.3871	5.5385		18.3258	5.5385		18.28	5.53552		18.7464	5.5385		13.344	5.51048		13.4019	5.50214
18.3555	5.5385		18.2837	5.5385		18.2383	5.53582		18.7049	5.5373		13.3755	5.51108		13.44	5.50214
18.3126	5.5382		18.2429	5.5385		18.1996	5.53582		18.6669	5.5373		13.4178	5.51108		13.4719	5.50214
18.2717	5.5382		18.2036	5.5385		18.1573	5.53492		18.6252	5.5373		13.4602	5.51198		13.5143	5.50214
18.2292	5.5379		18.1716	5.5376		18.1264	5.53552		18.5923	5.53612		13.5013	5.51228		13.5564	5.50274
18.1919	5.5385		18.1294	5.5379		18.0842	5.53492		18.5513	5.53552		13.5293	5.51168		13.5983	5.50334
18.1589	5.5385		18.0883	5.5379		18.0412	5.53432		18.51	5.53642		13.5712	5.51228		13.636	5.50334
18.1173	5.5373		18.0515	5.5379		18.0046	5.53492		18.4713	5.53552		13.6133	5.51048		13.6679	5.50364
18.0749	5.53642		18.0075	5.53582		17.9727	5.53522		18.4282	5.53492		13.6553	5.51228		13.7098	5.50394
18.0332	5.53701		17.9755	5.53612		17.9298	5.53492		18.398	5.53492		13.6972	5.51228		13.7515	5.50214
17.9949	5.5379		17.9341	5.5373		17.8873	5.53432		18.3543	5.53492		13.7352	5.51048		13.7933	5.50274
17.9636	5.5373		17.8915	5.53612		17.8465	5.53432		18.3133	5.53492		13.7669	5.51258		13.8319	5.50364
17.9208	5.53582		17.854	5.53552		17.8082	5.53374		18.2715	5.53432		13.8089	5.51138		13.8638	5.50214
17.8832	5.5373		17.8222	5.53552		17.7757	5.53432		18.2328	5.53314		13.8516	5.51198		13.9062	5.50274
17.8407	5.53552		17.7797	5.53492		17.7341	5.53432		18.2008	5.53403		13.8896	5.51228		13.9482	5.50334
17.7984	5.53552		17.7378	5.53492		17.6913	5.53254		18.1597	5.53314		13.9319	5.51228		13.982	5.50394
17.7666	5.53552		17.6954	5.53492		17.6498	5.53314		18.1164	5.53284		13.9639	5.51228		14.0234	5.50334
17.7245	5.53462		17.6587	5.53492		17.6123	5.53254		18.0792	5.53314		14.0059	5.51228		14.0663	5.50394
17.6824	5.53552		17.6249	5.53492		17.5801	5.53194		18.0374	5.53134		14.0486	5.51228		14.1049	5.50512
17.644	5.53492		17.5842	5.53492		17.5386	5.53194		18.006	5.53254		14.0805	5.51228		14.147	5.50394
17.6027	5.53492		17.5428	5.53492		17.4966	5.53164		17.9634	5.53254		14.1231	5.51228		14.1797	5.50512
17.5712	5.53492		17.5006	5.53432		17.4583	5.53194		17.9208	5.53254		14.1652	5.51228		14.2212	5.50512
17.529	5.53432		17.4614	5.53432		17.4156	5.53016		17.884	5.53164		14.2023	5.51288		14.2589	5.50572
17.4871	5.53432		17.4298	5.53432		17.3849	5.53076		17.8415	5.53134		14.2452	5.51288		14.3009	5.50512
17.4483	5.53432		17.3884	5.53284		17.342	5.53076		17.8096	5.53076		14.2775	5.51228		14.343	5.50512
17.4167	5.53432		17.3461	5.53194		17.3006	5.53076		17.7671	5.53046		14.3195	5.51228		14.3748	5.50512
17.3743	5.53314		17.3047	5.53314		17.2621	5.53076		17.725	5.53134		14.3616	5.51228		14.4164	5.50512
17.3334	5.53314		17.2659	5.53194		17.2204	5.53076		17.6869	5.53076		14.3996	5.51288		14.4584	5.50572
17.2902	5.53254		17.2333	5.53432		17.1882	5.53076		17.6556	5.53076		14.4415	5.51288		14.4962	5.50512
17.2526	5.53194		17.1917	5.53194		17.1461	5.53016		17.6126	5.53076		14.4726	5.51288		14.5276	5.50512
17.2103	5.53194		17.1505	5.53224		17.1038	5.53046		17.5714	5.53076		14.5157	5.51288		14.5706	5.50512
17.1788	5.53224		17.1118	5.53194		17.0663	5.53016		17.5293	5.52896		14.5573	5.51288		14.6128	5.50572
17.1364	5.53194		17.0681	5.53134		17.0337	5.53016		17.4907	5.52896		14.5952	5.51288		14.6549	5.50512
17.0949	5.53134		17.0378	5.53134		16.9917	5.53076		17.4489	5.52896		14.6268	5.51288		14.6933	5.50602
17.0572	5.53194		16.9953	5.53134		16.9494	5.53016		17.417	5.52778		14.6688	5.51258		14.7248	5.50572
17.0249	5.53194		16.954	5.53076		16.9079	5.52778		17.3759	5.52778		14.7111	5.51288		14.7661	5.50632
16.9833	5.53194		16.917	5.53076		16.8698	5.52896		17.3334	5.52807		14.7528	5.51288		14.8079	5.50602
16.9404	5.53194		16.8738	5.53076		16.838	5.52956		17.2953	5.52778		14.7905	5.51346		14.85	5.50692
16.8981	5.53134		16.8423	5.53076		16.796	5.52956		17.2635	5.52778		14.8226	5.51288		14.8877	5.50542
16.8608	5.53076		16.7999	5.53076		16.7538	5.52718		17.2213	5.52778		14.8654	5.51288		14.9204	5.50572
16.8289	5.53076		16.7576	5.53076		16.7117	5.52778		17.1799	5.52718		14.907	5.51346		14.9619	5.50632
16.7872	5.53134		16.7197	5.53016		16.6731	5.52896		17.1385	5.52748		14.9486	5.51346		15.0042	5.50632
16.7438	5.53076		16.6794	5.53016		16.6416	5.52778		17.0991	5.52718		14.9864	5.51466		15.0376	5.50632
16.7022	5.53076		16.646	5.53016		16.6004	5.52778		17.0671	5.52718		15.0182	5.51317		15.0677	5.50692
16.6643	5.53076		16.6048	5.52926		16.5581	5.52718		17.0262	5.52718		15.0485	5.51376		15.1009	5.50692
16.6325	5.53076		16.5623	5.53016		16.5187	5.52778		16.9844	5.52718		15.0846	5.51346		15.1474	5.50662
16.5907	5.53016		16.5248	5.52956		16.4762	5.52688		16.9416	5.52568		15.1265	5.51317		15.1952	5.50692
16.5499	5.53046		16.4815	5.53016		16.4456	5.52748		16.9045	5.52628		15.1744	5.51346		15.2376	5.50692
16.5106	5.53016		16.4507	5.53076		16.4043	5.52658		16.8716	5.52628		15.2109	5.51406		15.2829	5.50632
16.4689	5.53016		16.4072	5.52926		16.3627	5.52718		16.8296	5.52658		15.258	5.51346		15.3158	5.5081
16.4372	5.53016		16.3667	5.52926		16.3234	5.52718		16.7876	5.5245		15.3016	5.51496		15.3555	5.5078
16.3958	5.52926		16.3282	5.52896		16.2925	5.52718		16.7465	5.5248		15.3437	5.51586		15.3952	5.5084
16.3528	5.53016		16.2959	5.52778		16.2505	5.52688		16.7079	5.52598		15.38	5.51466		15.4312	5.5087
16.3109	5.53046		16.2541	5.52896		16.2073	5.52658		16.6749	5.5248		15.4103	5.51406		15.47	5.5075
16.2727	5.52926		16.2124	5.52807		16.1689	5.52658		16.6343	5.5242		15.4487	5.51466		15.5006	5.5087
16.2412	5.52836		16.1715	5.52866		16.1283	5.52628		16.5919	5.5248		15.4885	5.51526		15.5463	5.5093
16.1984	5.52896		16.1324	5.52778		16.0955	5.52658		16.5498	5.5242		15.5342	5.51526		15.5894	5.5093
16.1575	5.52778		16.1004	5.52836		16.0533	5.52718		16.5118	5.5242		15.5723	5.51586		15.6258	5.5093
16.1158	5.52866		16.0579	5.52896		16.0119	5.5248		16.4804	5.5242		15.6035	5.51526		15.6619	5.5093
16.0771	5.52926		16.0191	5.52896		15.9733	5.52658		16.4383	5.5242		15.6431	5.51586		15.6897	5.5093
16.0451	5.52986		15.9799	5.52778		15.9322	5.5248		16.3971	5.5236		15.6782	5.51586		15.7192	5.5093
16.003	5.52778		15.9353	5.52778		15.8997	5.52568		16.3551	5.5242		15.7114	5.51586		15.7543	5.5093
15.9618	5.52807		15.9036	5.52778		15.8578	5.52658		16.3168	5.5242		15.7385	5.51644		15.7913	5.5093
15.9235	5.52778		15.8615	5.52718		15.8158	5.52509		16.2833	5.5236		15.7688	5.51586		15.8374	5.5093
15.8816	5.52807		15.8213	5.52718		15.7775	5.52598		16.2429	5.5233		15.8111	5.51644		15.8743	5.5099
15.8494	5.52926		15.7833	5.52718		15.7362	5.5242		16.2	5.5236		15.857	5.51674		15.9299	5.5093
15.808	5.52778		15.7407	5.52778		15.7037	5.5242		16.1599	5.5236		15.9055	5.51644		15.9807	5.51108
15.7656	5.52778		15.7096	5.52718		15.6611	5.5242		16.1195	5.5236		15.9594	5.51644		16.0245	5.51108
15.723	5.52778		15.6676	5.52778		15.6194	5.52598		16.0885	5.523		15.9978	5.51644		16.0586	5.5099
15.6857	5.52718		15.6254	5.52718		15.5808	5.5248		16.0461	5.523		16.0441	5.51644		16.099	5.51048
15.6533	5.52778		15.5857	5.52718		15.5389	5.5242		16.0048	5.5224		16.0864	5.51704		16.1384	5.51019
15.6116	5.52778		15.5442	5.52718		15.5072	5.5242		15.9632	5.52152		16.1226	5.51704		16.1753	5.51108
15.5703	5.52718		15.5145	5.52718		15.4647	5.5236		15.9234	5.52182		16.152	5.51644		16.2124	5.51228
15.5325	5.52778		15.4709	5.52718		15.4237	5.5242		15.8927	5.52092		16.1874	5.51824		16.2663	5.51228
15.4899	5.52718		15.4292	5.52718		15.385	5.5239		15.8504	5.523		16.2413	5.51734		16.3319	5.51228
15.4563	5.52718		15.3904	5.52718		15.3528	5.5248		15.8089	5.52122		16.3101	5.51884		16.3915	5.51228
15.4148	5.52718		15.3479	5.52718		15.3106	5.5242		15.7691	5.52122		16.3657	5.51704		16.4469	5.51288
15.3735	5.52718		15.3165	5.52718		15.269	5.5248		15.7272	5.5236		16.411	5.51764		16.4901	5.51288
15.3353	5.52688		15.2747	5.52718		15.2268	5.5242		15.6972	5.52211		16.4645	5.51854		16.5224	5.51288
15.2937	5.52718		15.2327	5.52658		15.1889	5.5242		15.655	5.51972		16.5111	5.51794		16.561	5.51288
15.2616	5.52718		15.1936	5.52718		15.1573	5.5242		15.6135	5.52062		16.5505	5.51884		16.596	5.51288
15.2197	5.52718		15.1631	5.52688		15.1145	5.5242		15.5707	5.52182		16.5828	5.51913		16.6289	5.51288
15.178	5.52718		15.121	5.52658		15.0724	5.5236		15.5326	5.52182		16.6097	5.51824		16.6567	5.51317
15.1393	5.52718		15.0803	5.52658		15.0317	5.5239		15.5013	5.52062		16.6409	5.51972		16.6795	5.51346
15.1077	5.52718		15.0367	5.52598		14.9924	5.5242		15.4587	5.52062		16.6713	5.52002		16.7104	5.51436
15.0658	5.52718		14.9984	5.52748		14.9599	5.5236		15.416	5.52062		16.6986	5.52002		16.7415	5.51346
15.024	5.52628		14.9669	5.52628		14.9186	5.5242		15.3745	5.52062		16.7283	5.51942		16.7693	5.51346
14.9818	5.52718		14.9252	5.52688		14.8781	5.5239		15.337	5.52002		16.7523	5.52002		16.8037	5.51526
14.9431	5.52718		14.8841	5.52718		14.8391	5.5236		15.3047	5.52062		16.7856	5.52062		16.8311	5.51346
14.9021	5.52718		14.8404	5.52658		14.797	5.5236		15.2632	5.52062		16.8194	5.52032		16.8663	5.51586
14.8695	5.52688		14.8028	5.52718		14.764	5.523		15.2208	5.52062		16.8515	5.52062		16.9047	5.51556
14.8287	5.52718		14.7716	5.52628		14.7237	5.5236		15.1786	5.52062		16.888	5.52002		16.9404	5.51466
14.7865	5.52658		14.7286	5.52538		14.6814	5.5236		15.1413	5.52062		16.9185	5.52062		16.9704	5.51526
14.7474	5.52688		14.6869	5.52658		14.6433	5.5236		15.109	5.52002		16.9564	5.52062		17.0094	5.51526
14.7062	5.52718		14.6487	5.52718		14.601	5.5236		15.0672	5.52002		16.9962	5.52062		17.0536	5.51644
14.6744	5.52718		14.6061	5.52658		14.5702	5.523		15.0246	5.52002		17.0344	5.52062		17.0974	5.51644
14.6326	5.52509		14.5753	5.52658		14.5275	5.5236		14.9817	5.51942		17.0675	5.52062		17.1354	5.51586
14.5894	5.52718		14.5332	5.52718		14.485	5.5236		14.9452	5.52062		17.1124	5.523		17.1692	5.51644
14.5526	5.52688		14.4914	5.52658		14.4475	5.5236		14.9136	5.51972		17.1555	5.52211		17.21	5.51644
14.5197	5.52718		14.4532	5.52568		14.4058	5.5236		14.8711	5.51942		17.1994	5.52122		17.2526	5.51674
14.4782	5.52598		14.421	5.52658		14.3735	5.5236		14.8296	5.51942		17.2366	5.523		17.2985	5.51644
14.4362	5.52718		14.3788	5.52628		14.3308	5.523		14.7878	5.51942		17.2718	5.52182		17.3478	5.51704
14.3947	5.52718		14.3373	5.52658		14.2898	5.5236		14.7495	5.51942		17.3234	5.5242		17.3932	5.51734
14.3564	5.52688		14.2949	5.5248		14.2515	5.5227		14.718	5.51942		17.378	5.52241		17.4494	5.51764
14.3239	5.52688		14.2567	5.5248		14.2202	5.5236		14.6757	5.52002		17.433	5.523		17.5008	5.51764
14.2826	5.52718		14.2247	5.52718		14.1776	5.5236		14.6334	5.51942		17.4804	5.5236		17.5485	5.51764
14.2415	5.52718		14.1822	5.52658		14.1349	5.5236		14.5913	5.51942		17.5185	5.5236		17.5882	5.51884
14.1988	5.52718		14.1403	5.52598		14.0936	5.5236		14.5532	5.51972		17.5653	5.5236		17.6198	5.51942
14.1601	5.52658		14.0993	5.52598		14.0555	5.5236		14.5215	5.51764		17.6086	5.5236		17.6596	5.51942
14.1278	5.52718		14.0609	5.52658		14.0237	5.5239		14.4801	5.51942		17.6448	5.5239		17.697	5.51942
14.0846	5.52718		14.029	5.52658		13.9817	5.5236		14.4374	5.51764		17.6831	5.5242		17.7295	5.52002
14.0441	5.52568		13.9869	5.52658		13.9414	5.5236		14.3963	5.51942		17.7307	5.5242		17.7655	5.52032
14.0027	5.52718		13.9448	5.52658		13.9023	5.5236		14.3575	5.51764		18.4538	5.52658		17.7941	5.51942
13.9648	5.52718		13.9031	5.52658		13.8589	5.523		14.3257	5.51884		18.3462	5.52658		17.8286	5.52062
13.9331	5.52718		13.8645	5.52688		13.8263	5.5236		14.2839	5.51942		18.2181	5.52718		17.8647	5.52092
13.8909	5.52658		13.833	5.52598		13.7855	5.5239		14.2411	5.51884		18.1258	5.52778		17.8996	5.52062
13.8485	5.52718		13.7906	5.52718		13.744	5.5236		14.1996	5.51942		18.076	5.52718		17.9348	5.52092
13.8074	5.52718		13.7494	5.5248		13.7064	5.523		14.1624	5.51884		18.0559	5.52778		17.9635	5.52092
13.7679	5.52718		13.7067	5.52718		13.6622	5.5236		14.1293	5.51942		18.0282	5.52778		18.0018	5.52122
13.7368	5.52718		13.6692	5.52688		13.6308	5.5236		14.0887	5.51942		18.0297	5.52778		18.0403	5.52182
13.6954	5.52718		13.6363	5.52658		13.5906	5.5236		14.046	5.51942		18.0586	5.52778		18.0824	5.52182
13.6531	5.52718		13.5946	5.52688		13.5469	5.523		14.0041	5.51704		18.084	5.52778		18.1223	5.52182
13.6149	5.52598		13.5529	5.52718		13.5089	5.5236		13.9665	5.51824		18.1292	5.52778		18.158	5.523
13.5721	5.52718		13.511	5.52658		13.4679	5.5236		13.9338	5.51942		18.1786	5.52778		18.2046	5.5227
13.5401	5.52718		13.4729	5.52658		13.4349	5.5236		13.8921	5.51764		18.224	5.52956		18.2511	5.5236
13.4988	5.52718		13.441	5.52658		13.3937	5.5236		13.8498	5.51824		18.2927	5.52778		18.3048	5.5236
13.4575	5.52718		13.3983	5.52718		13.3519	5.5236		13.8122	5.51942		18.3355	5.52836		18.3649	5.5236
13.4154	5.52718		13.3574	5.52658		13.3126	5.5236		13.7696	5.51764		18.3998	5.52956		18.4348	5.5227
13.3775	5.52718		13.3183	5.52718		13.2815	5.5236		13.7384	5.51884		18.4625	5.53016		18.4916	5.5248
13.345	5.52718		13.2779	5.52628		13.2397	5.5236		13.6954	5.51942		18.5084	5.53076		18.5599	5.52658
13.3032	5.52658		13.2454	5.52718		13.1972	5.5236		13.6541	5.51644		18.5395	5.53076		18.6172	5.5245
13.2607	5.52778		13.2027	5.52718		13.1556	5.5242		13.6159	5.51824		18.5624	5.53076		18.6621	5.52718
13.2192	5.52718		13.1612	5.52658		13.1171	5.5236		13.5744	5.51764		18.593	5.53046		18.7056	5.52598
13.1808	5.52718		13.1229	5.52718		13.0848	5.5236		13.5422	5.51764		18.6242	5.53076		18.734	5.52718
13.1491	5.52778		13.0905	5.52718		13.0434	5.5242		13.5006	5.51884		18.6589	5.53134		18.7681	5.52718
13.1071	5.52778		13.0483	5.52718		13.0015	5.523		13.4582	5.51824		18.6895	5.53076		19.2948	5.52778
13.0658	5.52748		13.0073	5.52718		12.9633	5.52509		13.4198	5.51704		18.7188	5.53105		19.3122	5.52778
13.0229	5.52778		12.9646	5.52718		12.9207	5.5242		13.3785	5.51764		18.7569	5.53076		19.2654	5.53016
12.9858	5.52778		12.9267	5.52718		12.8889	5.5236		13.346	5.51824		18.7961	5.53194		19.193	5.53076
12.9532	5.52778		12.8904	5.52718		12.8475	5.5242		13.305	5.51824		18.8338	5.53224		19.1808	5.53076
12.911	5.52778		12.8469	5.52718		12.8052	5.5242		13.2625	5.51854		18.874	5.53224		19.1854	5.53076
12.8686	5.52778		12.8091	5.52718		12.7723	5.5236		13.2245	5.51884		18.9065	5.53374		19.1616	5.53105
12.8357	5.52778		12.7774	5.52778		12.7289	5.5236		13.183	5.51824		18.9493	5.53432		19.1478	5.53105
12.7929	5.52778		12.7342	5.52748		12.6871	5.5236		13.1507	5.51824		18.9902	5.53314		19.1485	5.53076
12.7512	5.52778		12.6935	5.52718		12.6487	5.5242		13.108	5.51764		19.0267	5.53432		19.1664	5.53134
12.7099	5.52778		12.6553	5.52778		12.6167	5.5242		13.0665	5.51734		19.0696	5.53432		19.195	5.53224
12.6714	5.52778		12.613	5.52718		12.5749	5.5236		13.0281	5.51913		19.1024	5.53432		19.2268	5.53134
12.6392	5.52896		12.5813	5.52778		12.5327	5.5242		12.9864	5.51764		19.1432	5.53492		19.2563	5.53254
12.5976	5.52956		12.5392	5.52748		12.4945	5.5242		12.9559	5.51942		19.1855	5.53552		19.2987	5.53134
12.5557	5.52836		12.4971	5.52778		12.4528	5.5239		12.9117	5.51824		19.2239	5.53492		19.3426	5.53194
12.5168	5.52836		12.4592	5.52778		12.4213	5.5239		12.8791	5.51824		19.2661	5.53492		19.3866	5.53254
12.4751	5.52896		12.4178	5.52778		12.3791	5.5242		12.8362	5.51854		19.2985	5.53552		19.4268	5.53432
12.4433	5.52807		12.3848	5.52778		12.3372	5.5248		12.794	5.51942		19.3407	5.53552		19.4623	5.53403
12.4015	5.53016		12.3434	5.52778		12.2951	5.5245		12.7519	5.51824		19.3819	5.5373		19.5049	5.53403
12.3595	5.52956		12.3009	5.52778		12.2567	5.5248		12.7142	5.51942		19.4184	5.53582		19.5486	5.53432
12.3214	5.53016		12.2634	5.52896		12.2245	5.5242		12.6821	5.51942		19.4612	5.5379		19.5915	5.53432
12.2792	5.53016		12.2218	5.52836		12.183	5.5242		12.6408	5.51884		19.4935	5.53701		19.6301	5.53432
12.247	5.52926		12.1892	5.52926		12.1409	5.5242		12.5983	5.51884		19.5357	5.5385		19.6622	5.53552
12.2056	5.53076		12.1481	5.52956		12.1034	5.52538		12.5562	5.51824		19.5776	5.5385		19.7058	5.53492
12.1642	5.53076		12.1064	5.52896		12.0611	5.52598		12.5183	5.51942		19.6147	5.5382		19.7484	5.53492
12.1249	5.52956		12.0683	5.52896		12.0288	5.52509		12.4863	5.51942		19.6469	5.5391		19.7897	5.5373
12.0831	5.53076		12.0363	5.53016		11.9865	5.52598		12.445	5.51884		19.6895	5.5391		19.8274	5.5373
12.0516	5.53076		11.9938	5.52896		11.9449	5.52598		12.4025	5.51972		19.7317	5.5385		19.8599	5.53612
12.0095	5.53076		11.9524	5.53016		11.9064	5.52598		12.3607	5.51942		19.7734	5.5385		19.9025	5.53642
11.9671	5.53076		11.9104	5.53016		11.865	5.52658		12.3221	5.51913		19.8109	5.54118		19.9441	5.5379
11.9293	5.53076		11.8717	5.53016		11.8328	5.52598		12.2905	5.51972		19.8435	5.5397		19.9826	5.5379
11.8869	5.53076		11.8397	5.53076		11.7912	5.52718		12.2477	5.51884		19.8849	5.54088		20.0257	5.5382
11.8557	5.53105		11.7981	5.53076		11.7491	5.52658		12.2065	5.52032		19.9271	5.54148		20.0584	5.5385
11.813	5.53076		11.756	5.53076		11.7109	5.52658		12.1684	5.52062		19.9703	5.54208		20.1009	5.5391
11.7715	5.53076		11.7138	5.53076		11.6784	5.52658		12.1266	5.51942		20.0059	5.54238		20.1423	5.5397
11.7334	5.53076		11.676	5.53076		11.6367	5.52688		12.0949	5.51942		20.0379	5.54268		20.1812	5.54088
11.7015	5.53194		11.6443	5.53076		11.5943	5.52718		12.0527	5.51942		20.0808	5.54268		20.2226	5.54028
11.6592	5.53194		11.6026	5.53076		11.5567	5.52658		12.0104	5.52002		20.1232	5.54268		20.2555	5.53999
11.6171	5.53194		11.5607	5.53076		11.5146	5.52718		11.9727	5.51942		20.165	5.54238		20.2976	5.54088
11.5751	5.53194		11.5178	5.53105		11.4826	5.52718		11.9312	5.52002		20.2029	5.54326		20.3393	5.54148
11.5374	5.53134		11.4802	5.53194		11.4403	5.52718		11.8983	5.52032		20.2347	5.54446		20.3773	5.54208
11.5048	5.53134		11.4481	5.53284		11.3977	5.52718		11.8565	5.51942		20.2773	5.54446		20.4195	5.54208
11.4632	5.53254		11.4055	5.53076		11.3606	5.52718		11.8143	5.52002		20.3192	5.54506		20.4513	5.54326
11.4208	5.53254		11.3644	5.53134		11.3188	5.52778		11.7767	5.52002		20.361	5.54536		20.4927	5.54297
11.3788	5.53224		11.3223	5.53164		11.2866	5.52718		11.7339	5.52062		20.3986	5.54624		20.5359	5.54326
11.341	5.53254		11.2846	5.53134		11.2447	5.52778		11.7023	5.52002		20.4305	5.54624		20.5738	5.54326
11.309	5.53194		11.2526	5.53194		11.2025	5.52778		11.6605	5.52002		20.4721	5.54684		20.616	5.54446
11.2677	5.53432		11.2102	5.53284		11.1644	5.52718		11.6184	5.52002		20.5148	5.54624		20.6481	5.54566
11.2253	5.53374		11.1686	5.53134		11.1233	5.52778		11.5803	5.52002		20.5567	5.54744		20.6907	5.54566
11.1832	5.53432		11.1265	5.53254		11.0914	5.52718		11.5381	5.52032		20.5948	5.54714		20.7323	5.54566
11.1454	5.53374		11.0885	5.53224		11.0492	5.52778		11.5064	5.52032		20.6267	5.54864		20.7701	5.54624
11.1137	5.53403		11.0566	5.53224		11.0072	5.52836		11.4645	5.52002		20.6692	5.54922		20.8127	5.54595
11.0717	5.53462		11.0147	5.53314		10.9687	5.52956		11.4222	5.52062		20.7107	5.54922		20.845	5.54834
11.0294	5.53432		10.9722	5.53374		10.9373	5.52866		11.3841	5.52062		20.7486	5.54922		20.886	5.54654
10.9878	5.53462		10.9345	5.53403		10.8952	5.52896		11.3528	5.52002		20.7905	5.54922		20.9279	5.54864
10.9493	5.53432		10.9027	5.53314		10.8531	5.52778		11.3105	5.52062		20.8212	5.54922		20.9649	5.54744
10.9176	5.53432		10.8609	5.53432		10.8113	5.52866		11.2684	5.52062		20.8637	5.55102		21.0069	5.54864
10.8753	5.53492		10.8185	5.53432		10.7734	5.52956		11.2262	5.52062		20.9073	5.55072		21.0407	5.54922
10.8333	5.53522		10.7766	5.53492		10.7405	5.52956		11.188	5.52122		20.946	5.55042		21.0825	5.54922
10.795	5.53642		10.7385	5.53374		10.699	5.53076		11.1561	5.52062		20.9873	5.55132		21.1244	5.54922
10.7536	5.53552		10.6967	5.53492		10.6568	5.52956		11.1143	5.52062		21.0187	5.5528		21.1631	5.55012
10.7211	5.53552		10.6648	5.53492		10.619	5.53016		11.0722	5.52062		21.0593	5.5528		21.1941	5.5522
10.6792	5.53552		10.6229	5.53552		10.5767	5.53076		11.0302	5.52122		21.102	5.5528		21.2367	5.55042
10.6375	5.53642		10.581	5.53492		10.545	5.53076		10.9928	5.52062		21.1404	5.5528		21.2788	5.55162
10.5987	5.53612		10.5426	5.53492		10.503	5.53076		10.9599	5.523		21.172	5.554		21.3209	5.5522
10.5578	5.53612		10.5112	5.53492		10.4607	5.53076		10.9183	5.52152		21.2143	5.5528		21.3585	5.5528
10.5249	5.53671		10.4687	5.53552		10.423	5.53076		10.8758	5.523		21.2571	5.5546		21.3912	5.5528
10.4829	5.5373		10.427	5.53522		10.3809	5.53076		10.834	5.5236		21.2985	5.55578		21.4323	5.5528
10.4414	5.53582		10.3851	5.53552		10.3486	5.53134		10.7962	5.5227		21.3365	5.55549		21.4744	5.554
10.4037	5.53701		10.3467	5.53492		10.3074	5.53076		10.7639	5.52182		21.3693	5.55578		21.5121	5.5534
10.3709	5.5379		10.3152	5.53612		10.2648	5.53076		10.722	5.52182		21.4121	5.55638		21.5538	5.5531
10.3287	5.5379		10.2731	5.53552		10.2268	5.53105		10.6802	5.5236		21.4541	5.55728		21.5861	5.5549
10.2872	5.5379		10.231	5.53552		10.1846	5.53194		10.6424	5.523		21.4935	5.55698		21.6301	5.55578
10.2454	5.5379		10.1931	5.5376		10.1533	5.53194		10.6004	5.52152		21.533	5.55758		21.6712	5.55578
10.2072	5.5385		10.1513	5.5379		10.1108	5.53254		10.5681	5.523		21.5645	5.55876		21.7083	5.55638
10.1743	5.5385		10.1193	5.5379		10.0699	5.53194		10.5266	5.5236		21.6054	5.55818		21.7499	5.55698
10.1335	5.5385		10.0777	5.5379		10.0305	5.53164		10.4846	5.523		21.6491	5.55996		21.7821	5.55698
10.0913	5.5382		10.0353	5.5373		10.0009	5.53254		10.4462	5.5236		21.6911	5.55996		21.8237	5.55758
10.0495	5.5385		10.0007	5.5385		9.96597	5.53224		10.404	5.5236		21.7282	5.56056		21.8682	5.55847
10.0125	5.5397		9.96646	5.5385		9.93074	5.53344		10.3719	5.5239		21.7595	5.55996		21.905	5.55847
9.98562	5.53999		9.93772	5.5385		9.89105	5.53403		10.33	5.523		21.8038	5.56056		21.937	5.55966
9.95062	5.53999		9.90008	5.5385		9.85396	5.53314		10.2883	5.5236		21.8451	5.56056		21.9784	5.55996
9.91252	5.54028		9.85939	5.5385		9.8233	5.53374		10.2504	5.5236		21.8819	5.56294		22.0207	5.55996
9.87309	5.53999		9.82187	5.5385		9.78152	5.53432		10.218	5.5236		21.9241	5.56294		22.0634	5.56056
9.83525	5.53999		9.77894	5.5385		9.73813	5.53432		10.176	5.5236		21.9568	5.56354		22.1009	5.56204
9.80389	5.53999		9.74699	5.5388		9.69607	5.53432		10.1346	5.5242		21.9988	5.56354		22.1332	5.56294
9.76047	5.54118		9.70004	5.54058		9.64979	5.53492		10.0928	5.5236		22.0413	5.56354		22.175	5.56174
9.71484	5.54148		9.65335	5.5391		9.61424	5.53492		10.0544	5.5242		22.0775	5.56354		22.2177	5.56354
9.66883	5.54148		9.60972	5.54088		9.56167	5.53492		10.0226	5.5242		22.1197	5.56443		22.2558	5.56354
9.62429	5.54148		9.55625	5.54088		9.50925	5.53492		9.98491	5.5242		22.1539	5.56622		22.2978	5.56354
9.58482	5.54208		9.51537	5.54088		9.47221	5.53582		9.95026	5.5242		22.1961	5.56532		22.3299	5.56414
9.53064	5.54268		9.48346	5.54088		9.44616	5.53552		9.91321	5.5242		22.2391	5.56652		22.3712	5.56443
9.4881	5.54268		9.45575	5.54148		9.42114	5.53492		9.87712	5.5236		22.2757	5.56712		22.4128	5.56532
9.46422	5.54326		9.42109	5.54148		9.38031	5.53612		9.84674	5.5242		22.3169	5.56712		22.4519	5.56592
9.43401	5.54268		9.38865	5.54208		9.33448	5.53552		9.80542	5.5242		22.3485	5.56712		22.4932	5.56712
9.40375	5.54268		9.34479	5.54238		9.29645	5.53492		9.76185	5.5239		22.3917	5.5683		22.526	5.56712
9.35889	5.54326		9.29852	5.54208		9.25291	5.53552		9.71834	5.5242		22.4323	5.5689		22.5677	5.56712
9.31281	5.54326		9.2565	5.54208		9.22024	5.53582		9.67621	5.5248		22.4715	5.5683		22.609	5.5677
9.26904	5.54326		9.21918	5.54268		9.17725	5.5379		9.64029	5.52658		22.513	5.5689		22.6467	5.5677
9.23145	5.54446		9.18527	5.54268		9.13202	5.5373		9.59324	5.52598		22.5455	5.57068		22.6796	5.5689
9.19945	5.54506		9.14074	5.54268		9.09287	5.53672		9.54017	5.52509		22.5882	5.57128		22.7209	5.5689
9.155	5.54536		9.09661	5.54446		9.05832	5.5379		9.48833	5.52598		22.6283	5.57128		22.7642	5.5695
9.10985	5.54566		9.05266	5.54386		9.01539	5.5373		9.46056	5.52718		22.6676	5.57248		22.8063	5.57068
9.06894	5.54566		9.01271	5.54476		8.97252	5.5379		9.43993	5.52658		22.6992	5.57188		22.8439	5.57128
9.02571	5.54624		8.97963	5.54566		8.92937	5.5379		9.40222	5.52658		22.7418	5.57188		22.876	5.57158
8.9941	5.54624		8.93781	5.54268		8.89083	5.5379		9.36132	5.52718		22.7832	5.57337		22.918	5.57218
8.95049	5.54624		8.89371	5.54566		8.86031	5.5382		9.31616	5.52718		22.827	5.57426		22.9601	5.57248
8.90864	5.54744		8.85844	5.54566		8.81869	5.5385		9.27604	5.52718		22.8638	5.57516		23.0013	5.57337
8.8664	5.54684		8.81622	5.54506		8.77661	5.5385		9.24273	5.52718		22.894	5.57486		23.0398	5.57426
8.82986	5.54744		8.78437	5.54566		8.7348	5.5385		9.20184	5.52718		22.9369	5.57486		23.0724	5.57426
8.79724	5.54804		8.74376	5.54566		8.69785	5.5391		9.1572	5.52718		22.9795	5.57724		23.1137	5.57486
8.75668	5.54864		8.70087	5.54595		8.66486	5.5397		9.11692	5.52778		23.0221	5.57606		23.1558	5.57486
8.7144	5.54893		8.66337	5.54624		8.62438	5.5385		9.0735	5.52718		23.0582	5.57754		23.1941	5.57664
8.67707	5.54864		8.62214	5.54684		8.58243	5.54028		9.03871	5.52778		23.0916	5.57784		23.2353	5.57754
8.63354	5.54922		8.58999	5.54684		8.54463	5.5397		8.99529	5.52748		23.1335	5.57784		23.2682	5.57546
8.60282	5.54922		8.54728	5.54684		8.50179	5.54118		8.95274	5.52778		23.1756	5.57844		23.3115	5.57844
8.56117	5.54952		8.50533	5.54744		8.46958	5.5397		8.91371	5.52778		23.2167	5.57992		23.3525	5.57844
8.51904	5.54922		8.46743	5.54744		8.42736	5.54028		8.87243	5.52778		23.2543	5.57992		23.3896	5.57844
8.48057	5.54982		8.4345	5.54864		8.38349	5.54148		8.84035	5.52778		23.2878	5.58082		23.4318	5.57904
8.43784	5.54982		8.391	5.54864		8.34617	5.54208		8.80111	5.52718		23.3303	5.58052		23.464	5.57874
8.40447	5.55042		8.35146	5.54804		8.30761	5.54088		8.75841	5.52778		23.3708	5.58172		23.5067	5.57962
8.36307	5.55162		8.31232	5.54864		8.27721	5.54148		8.72063	5.52778		23.4075	5.58202		23.5481	5.58082
8.32402	5.55042		8.27538	5.54922		8.23607	5.54148		8.67857	5.52866		23.4509	5.5826		23.5856	5.58142
8.28849	5.54922		8.24414	5.54864		8.19364	5.54208		8.64669	5.52778		23.4851	5.5826		23.6274	5.58142
8.24772	5.55162		8.20172	5.55042		8.15859	5.54148		8.60543	5.52956		23.5266	5.5832		23.6608	5.5826
8.21326	5.5522		8.16365	5.54922		8.11861	5.54268		8.56237	5.52778		23.5679	5.5832		23.7027	5.5832
8.1747	5.5522		8.12133	5.54982		8.08699	5.54268		8.52539	5.52956		23.607	5.585		23.7439	5.585
8.13513	5.5522		8.08303	5.5522		8.043	5.54208		8.49279	5.52836		23.6474	5.58558		23.7822	5.585
8.09647	5.5525		8.0505	5.55042		8.00019	5.54268		8.45089	5.52896		23.6797	5.58618		23.815	5.585
8.06364	5.5528		8.00716	5.55162		7.96034	5.54268		8.40773	5.53076		23.7228	5.58558		23.8577	5.58558
8.02025	5.5528		7.96411	5.55042		7.91789	5.54386		8.36437	5.53016		23.7638	5.58648		23.8982	5.58618
7.9773	5.554		7.9249	5.55162		7.88629	5.54506		8.32752	5.53016		23.8022	5.58798		23.9407	5.58798
7.93426	5.554		7.8827	5.55072		7.84291	5.54416		8.29822	5.53046		23.8452	5.58798		23.9786	5.58738
7.8957	5.5534		7.85024	5.5522		7.80094	5.54326		8.25831	5.52896		23.8755	5.58856		24.0103	5.58856
7.86346	5.5546		7.80864	5.5528		7.76289	5.54506		8.21741	5.53046		23.9178	5.58946		24.0535	5.58916
7.82172	5.55578		7.76638	5.5522		7.72098	5.54566		8.17848	5.53076		23.9604	5.59036		24.0948	5.58976
7.77912	5.55578		7.72786	5.5528		7.68867	5.54566		8.1404	5.53076		23.997	5.59154		24.1331	5.58976
7.74086	5.55549		7.68585	5.5531		7.64691	5.54416		8.10917	5.53076		24.0395	5.59214		24.174	5.58976
7.69856	5.55608		7.65376	5.5531		7.60471	5.54536		8.06695	5.53134		24.0718	5.59184		24.2071	5.59214
7.66609	5.55578		7.61159	5.554		7.56671	5.54566		8.02351	5.53076		24.1141	5.59214		24.2486	5.59214
7.62402	5.55698		7.56935	5.554		7.53507	5.54566		7.98016	5.53076		24.1544	5.59334		24.291	5.59214
7.58263	5.55668		7.53168	5.5546		7.49292	5.54566		7.94124	5.53076		24.1935	5.59334		24.3293	5.59334
7.54458	5.55578		7.49927	5.5552		7.4513	5.54566		7.90931	5.53134		24.2254	5.59394		24.3706	5.59334
7.5028	5.55758		7.45797	5.55578		7.40926	5.54624		7.86637	5.53076		24.2678	5.59512		24.4038	5.59423
7.47044	5.55818		7.41553	5.55578		7.37091	5.54654		7.82346	5.53076		24.308	5.59542		24.4442	5.59482
7.42795	5.55728		7.37349	5.55578		7.33892	5.54624		7.78545	5.53076		24.3518	5.59632		24.4872	5.59692
7.38594	5.55818		7.33543	5.55578		7.2973	5.54714		7.74378	5.53134		24.3883	5.59692		24.525	5.59692
7.3482	5.55996		7.30382	5.55608		7.25539	5.54834		7.71162	5.53134		24.422	5.59721		24.5661	5.59692
7.30592	5.55996		7.26179	5.55698		7.21287	5.54595		7.66916	5.53254		24.4632	5.5975		24.5991	5.59692
7.27449	5.55996		7.21946	5.55638		7.17506	5.54744		7.62743	5.53164		24.5048	5.5999		24.6397	5.5975
7.23221	5.55996		7.18135	5.55698		7.14326	5.54864		7.58964	5.53194		24.5439	5.5993		24.6817	5.5981
7.19054	5.55996		7.13994	5.55698		7.10113	5.54834		7.54695	5.53194		24.5851	5.60048		24.7212	5.5993
7.15217	5.55996		7.10756	5.55758		7.05883	5.54774		7.51529	5.53134		24.6177	5.60108		24.7536	5.5999
7.11014	5.56056		7.06503	5.55698		7.0173	5.54864		7.47369	5.53194		24.66	5.60048		24.796	5.5999
7.07838	5.56174		7.02391	5.55758		6.97881	5.54922		7.43181	5.53254		24.7008	5.60108		24.8382	5.60108
7.03586	5.56056		6.98171	5.55936		6.94709	5.54922		7.39261	5.53194		24.7385	5.60198		24.8794	5.60108
6.99411	5.56116		6.94315	5.55996		6.90517	5.54982		7.36142	5.53432		24.7806	5.60228		24.9176	5.60317
6.95588	5.56294		6.91195	5.55996		6.86339	5.54922		7.31904	5.53254		24.8129	5.60346		24.9491	5.60346
6.92426	5.56264		6.86936	5.55996		6.82084	5.54982		7.27696	5.53314		24.8561	5.60346		24.9903	5.60346
6.8817	5.56354		6.8277	5.55996		6.78137	5.54982		7.23446	5.53344		24.8973	5.60466		25.0331	5.60466
6.84017	5.56294		6.78627	5.56116		6.7452	5.55012		7.19728	5.53254		24.9359	5.60556		25.0708	5.60466
6.79663	5.56294		6.74188	5.56056		6.70233	5.55132		7.1551	5.53432		24.977	5.60556		25.114	5.60646
6.75418	5.56354		6.70886	5.56056		6.66459	5.54982		7.12364	5.53432		25.0084	5.60764		25.1456	5.60704
6.72129	5.56414		6.67133	5.56056		6.62476	5.55042		7.081	5.53492		25.0509	5.60704		25.1877	5.60704
6.68244	5.56414		6.63099	5.56116		6.58692	5.54982		7.03899	5.53432		25.0928	5.60824		25.2282	5.60824
6.64331	5.56502		6.59347	5.56174		6.55495	5.5522		7.00144	5.53432		25.1303	5.60824		25.267	5.60824
6.60177	5.56652		6.55227	5.56145		6.51315	5.55132		6.9692	5.53462		25.162	5.61002		25.3091	5.61062
6.56348	5.56592		6.51974	5.56204		6.4715	5.5522		6.92678	5.53492		25.205	5.60944		25.3411	5.61062
6.53215	5.56652		6.47764	5.56354		6.42998	5.55162		6.88498	5.53492		25.2474	5.61062		25.3824	5.61122
6.48948	5.56532		6.43619	5.56354		6.39132	5.5522		6.84297	5.53432		25.2889	5.61122		25.4253	5.61182
6.44856	5.56622		6.3939	5.56384		6.35907	5.5522		6.80504	5.53432		25.3277	5.61182		25.4625	5.61122
6.4058	5.56712		6.35584	5.56414		6.31806	5.5522		6.76982	5.53462		25.3599	5.61212		25.5052	5.61242
6.36744	5.56712		6.32437	5.56354		6.27612	5.5528		6.72473	5.53432		25.4017	5.6136		25.5381	5.61242
6.33638	5.568		6.28257	5.56414		6.23801	5.5528		6.68269	5.53492		25.4434	5.6136		25.5795	5.6148
6.2948	5.568		6.24046	5.56414		6.19623	5.5534		6.64506	5.53492		25.4804	5.6154		25.6221	5.6142
6.25313	5.5692		6.2027	5.56502		6.1633	5.5528		6.60843	5.53492		25.5245	5.6154		25.659	5.61598
6.21052	5.5683		6.16019	5.56472		6.12184	5.5537		6.57616	5.53492		25.5543	5.61598		25.6908	5.6154
6.17282	5.5683		6.12881	5.56414		6.08019	5.5546		6.53415	5.53552		25.5974	5.61778		25.7335	5.61688
6.14011	5.5701		6.08702	5.56592		6.04213	5.5528		6.49285	5.53492		25.6384	5.61718		25.776	5.61778
6.09843	5.5701		6.04475	5.56592		6.00006	5.554		6.45411	5.53492		25.6768	5.61838		25.8181	5.61896
6.0564	5.5689		6.00284	5.56652		5.96743	5.5528		6.41261	5.53552		25.7194	5.61808		25.8555	5.61896
6.01518	5.57068		5.96381	5.56712		5.92561	5.5546		6.38124	5.53492		25.7508	5.61956		25.8873	5.61956
5.97542	5.57068		5.93264	5.56652		5.88344	5.554		6.33857	5.53522		25.7924	5.61926		25.9297	5.61956
5.94431	5.57128		5.89072	5.56712		5.84596	5.5543		6.29704	5.53552		25.8344	5.62136		25.9705	5.62106
5.90273	5.57068		5.84834	5.5677		5.8046	5.55578		6.25934	5.53492		25.8736	5.62194		26.0094	5.62194
5.86052	5.57188		5.81097	5.5677		5.77145	5.5552		6.21652	5.53612		25.9153	5.62194		26.0506	5.62254
5.82264	5.57188		5.76875	5.5677		5.73058	5.55549		6.18522	5.53462		25.9489	5.62194		26.0831	5.62434
5.77999	5.57188		5.73657	5.568		5.6887	5.55578		6.14288	5.53612		25.9898	5.62254		26.1248	5.62314
5.74909	5.57218		5.69449	5.5683		5.65013	5.55578		6.1013	5.53522		26.0315	5.62434		26.1669	5.62552
5.70705	5.57278		5.65268	5.5689		5.61782	5.55578		6.06342	5.53582		26.0701	5.62552		26.2043	5.62612
5.66514	5.57366		5.61465	5.5689		5.57628	5.55608		6.02048	5.5373		26.1019	5.62612		26.2478	5.62612
5.62694	5.57426		5.57276	5.5701		5.53411	5.55578		5.98921	5.53552		26.1438	5.62612		26.2787	5.62761
5.58504	5.57426		5.54126	5.57068		5.49296	5.55638		5.94673	5.53612		26.1861	5.6285		26.322	5.6279
5.55255	5.57486		5.49964	5.5698		5.45472	5.55608		5.9049	5.53552		26.2284	5.6291		26.3631	5.6291
5.51154	5.57426		5.45726	5.57098		5.42213	5.55698		5.86619	5.53552		26.2656	5.6291		26.4001	5.6297
5.46937	5.57486		5.41829	5.57128		5.38031	5.55698		5.82434	5.53552		26.2977	5.6294		26.4424	5.6297
5.4305	5.57664		5.37709	5.57128		5.33876	5.55698		5.79269	5.53612		26.3398	5.6303		26.4754	5.6303
5.38826	5.57546		5.34556	5.57128		5.30068	5.55578		5.75121	5.53552		26.3819	5.63088		26.5176	5.63178
5.35675	5.57546		5.3031	5.57128		5.25805	5.55638		5.70953	5.53612		26.423	5.63208		26.558	5.63208
5.31511	5.57664		5.26043	5.57158		5.22648	5.55758		5.67007	5.53552		26.4613	5.63208		26.5978	5.63328
5.27339	5.57606		5.22304	5.57128		5.18431	5.55698		5.6394	5.53642		26.4947	5.63357		26.6388	5.63386
5.23482	5.57724		5.18065	5.57188		5.14247	5.55698		5.5969	5.53582		26.5358	5.63416		26.6705	5.63386
5.1933	5.57784		5.14874	5.57248		5.10412	5.55698		5.55506	5.53582		26.5771	5.63446		26.7092	5.63566
5.16092	5.57784		5.10714	5.57248		5.07288	5.55818		5.51281	5.53552		26.6157	5.63566		26.755	5.63626
5.11938	5.57784		5.06534	5.57366		5.03054	5.55758		5.47437	5.53612		26.6561	5.63684		26.7929	5.63744
5.07683	5.57814		5.02706	5.57248		4.98844	5.55758		5.44307	5.53642		26.6898	5.63684		26.8347	5.63684
5.03865	5.57844		4.98485	5.57426		4.94669	5.55698		5.40121	5.53612		26.732	5.63684		26.8663	5.63864
4.99685	5.57844		4.95269	5.57366		4.90832	5.55758		5.35915	5.53612		26.7736	5.63924		26.9083	5.63982
4.965	5.57904		4.9114	5.57426		4.877	5.55936		5.31706	5.53552		26.8112	5.63834		26.9503	5.64042
4.92319	5.57962		4.86881	5.57486		4.83484	5.55788		5.27871	5.53492		26.853	5.64042		26.9888	5.64042
4.88183	5.57962		4.83064	5.57486		4.79246	5.55936		5.24667	5.53552		26.8867	5.63924		27.0298	5.64162
4.84291	5.57962		4.79915	5.57486		4.75072	5.55728		5.20479	5.53552		26.9282	5.64072		27.0612	5.64162
4.81151	5.58082		4.75744	5.57486		4.71281	5.55728		5.16397	5.5373		26.9693	5.64251		27.1054	5.6428
4.76868	5.58142		4.71503	5.57546		4.68164	5.55996		5.12474	5.53552		27.0085	5.6428		27.1459	5.6443
4.72729	5.58142		4.67637	5.57606		4.63917	5.55758		5.08307	5.5373		27.04	5.644		27.1843	5.6446
4.68544	5.5826		4.63456	5.57546		4.59699	5.55847		5.05108	5.53492		27.0825	5.6446		27.218	5.6449
4.64771	5.58142		4.60264	5.57546		4.5552	5.55876		5.00948	5.53492		27.1228	5.6446		27.2592	5.64549
4.60515	5.58202		4.56058	5.57694		4.51686	5.55966		4.96745	5.53552		27.1668	5.6452		27.3007	5.64758
4.57313	5.58202		4.51842	5.57546		4.48465	5.55818		4.92538	5.53492		27.2031	5.64698		27.3427	5.64758
4.53111	5.5826		4.47696	5.57784		4.44347	5.55876		4.88714	5.53492		27.2353	5.64758		27.3802	5.64818
4.4893	5.5826		4.43867	5.57664		4.40123	5.55788		4.84491	5.53492		27.278	5.64818		27.4133	5.64818
4.4508	5.5832		4.40661	5.57754		4.36285	5.55996		4.81293	5.53552		27.3197	5.64818		27.4542	5.65026
4.41899	5.5832		4.36486	5.57694		4.32112	5.55936		4.77126	5.53492		27.361	5.64936		27.497	5.65116
4.37663	5.585		4.32255	5.57694		4.28831	5.55818		4.72969	5.53492		27.3988	5.65056		27.5388	5.65174
4.33523	5.5841		4.28442	5.57784		4.2463	5.55847		4.69103	5.53552		27.4321	5.65116		27.5767	5.65174
4.29443	5.585		4.24254	5.57784		4.20544	5.55996		4.64916	5.53432		27.4747	5.65174		27.6095	5.65414
4.25487	5.58529		4.21063	5.57784		4.1631	5.55966		4.61796	5.53492		27.5152	5.65234		27.65	5.65414
4.22302	5.585		4.16911	5.57904		4.12677	5.55996		4.57573	5.53432		27.5536	5.65414		27.6927	5.65532
4.18126	5.58558		4.12708	5.57904		4.09259	5.55966		4.53315	5.53432		27.5981	5.65502		27.731	5.65532
4.13907	5.58618		4.0886	5.57844		4.05122	5.55996		4.49538	5.53492		27.629	5.65532		27.7733	5.65622
4.0976	5.58618		4.05618	5.57904		4.00949	5.55876		4.4641	5.53432		27.6716	5.65532		27.8062	5.65772
4.05999	5.58648		4.01412	5.57962		3.97111	5.55876		4.42166	5.53432		27.7137	5.65622		27.848	5.6589
4.02725	5.58678		3.97327	5.57874		3.93026	5.55818		4.37951	5.53374		27.7497	5.65712		27.8893	5.6589
3.98427	5.58648		3.93058	5.57933		3.89753	5.55936		4.33778	5.53344		27.7906	5.6583		27.9278	5.6595
3.94384	5.58618		3.89256	5.57904		3.85541	5.55876		4.29867	5.53314		27.823	5.6595		27.9691	5.6607
3.90218	5.58678		3.8618	5.57962		3.81282	5.55758		4.26713	5.53254		27.8672	5.6604		27.9996	5.66188
3.86352	5.58886		3.81702	5.57904		3.7752	5.55847		4.22546	5.53314		27.9091	5.66188		28.0432	5.66248
3.82997	5.58856		3.7767	5.58022		3.73308	5.55758		4.18343	5.53194		27.946	5.66188		28.0835	5.66308
3.78851	5.58856		3.73548	5.58022		3.70117	5.55698		4.1415	5.53194		27.9895	5.66248		28.1268	5.66338
3.74706	5.58856		3.69668	5.57962		3.65936	5.55758		4.10295	5.53134		28.0202	5.66486		28.1646	5.66486
3.70536	5.58916		3.66507	5.58082		3.61666	5.55698		4.06174	5.53076		28.0625	5.66308		28.1974	5.66576
3.66741	5.58976		3.62267	5.58052		3.57889	5.55728		4.03036	5.53105		28.1041	5.66606		28.2381	5.66546
3.6349	5.58976		3.58014	5.58082		3.53739	5.55728		3.98802	5.53076		28.1429	5.66576		28.2808	5.66695
3.59244	5.58916		3.53835	5.58022		3.50504	5.55698		3.94586	5.52956		28.1746	5.66666		28.3188	5.66814
3.55082	5.58976		3.50068	5.58082		3.46367	5.55638		3.90866	5.53076		28.2171	5.66784		28.3604	5.66964
3.51225	5.59006		3.46898	5.58142		3.42149	5.55698		3.87596	5.53046		28.2595	5.66904		28.3933	5.66964
3.4708	5.59096		3.4269	5.58142		3.38382	5.55698		3.83323	5.52896		28.302	5.66964		28.4356	5.67082
3.43898	5.59036		3.38453	5.58142		3.34125	5.55638		3.79179	5.52896		28.3377	5.67052		28.4769	5.67202
3.39693	5.58976		3.34634	5.58142		3.30945	5.55638		3.75066	5.52896		28.37	5.67082		28.5148	5.6732
3.35482	5.59154		3.30427	5.58142		3.26704	5.55578		3.71259	5.52956		28.4133	5.67082		28.5571	5.6732
3.31627	5.59154		3.27205	5.58142		3.22587	5.55608		3.68037	5.52748		28.4554	5.67262		28.5894	5.6738
3.28524	5.59154		3.23102	5.58142		3.18705	5.55578		3.63746	5.52718		28.4918	5.6732		28.6308	5.6756
3.24281	5.59214		3.18789	5.58142		3.15475	5.5546		3.59634	5.52718		28.5345	5.6747		28.6735	5.67618
3.20122	5.59154		3.15033	5.58172		3.11282	5.5546		3.55457	5.52718		28.5675	5.67618		28.7107	5.67678
3.15912	5.59214		3.10769	5.58142		3.0716	5.5534		3.51554	5.52718		28.6093	5.67618		28.7529	5.67738
3.1201	5.59214		3.07557	5.58142		3.02801	5.554		3.48424	5.52658		28.6514	5.67678		28.785	5.67858
3.08819	5.59214		3.03407	5.58082		2.9915	5.5537		3.44201	5.52658		28.6882	5.67678		28.8279	5.67976
3.0465	5.59274		2.99084	5.58142		2.95799	5.5522		3.40039	5.5248		28.7306	5.67916		28.869	5.68036
3.00323	5.59334		2.95353	5.58142		2.91643	5.5528		3.36175	5.5248		28.7631	5.68036		28.9085	5.68096
2.96217	5.59274		2.92274	5.58142		2.87572	5.5528		3.32004	5.5236		28.8041	5.68096		28.9395	5.68126
2.92407	5.59214		2.88065	5.58202		2.83766	5.5525		3.28876	5.5236		28.8473	5.68214		28.9811	5.68274
2.89123	5.59334		2.83868	5.58142		2.79462	5.5522		3.24561	5.5236		28.886	5.68185		29.0234	5.68394
2.85096	5.59214		2.8006	5.58142		2.76242	5.5522		3.2047	5.5233		28.9273	5.68334		29.0651	5.68454
2.80924	5.59334		2.75838	5.58142		2.72149	5.55132		3.1622	5.523		28.9593	5.68394		29.103	5.68483
2.7669	5.59304		2.72703	5.58082		2.67986	5.55162		3.12441	5.52182		29.0009	5.68424		29.1364	5.68512
2.72854	5.59334		2.68488	5.58142		2.64116	5.54982		3.09257	5.52062		29.0431	5.68454		29.1784	5.68781
2.69653	5.59394		2.64266	5.58142		2.61005	5.54922		3.05075	5.52062		29.0797	5.68752		29.2179	5.6881
2.65461	5.59452		2.6046	5.58142		2.56774	5.54922		3.00713	5.51884		29.1234	5.68752		29.2613	5.6899
2.61254	5.59334		2.56211	5.58082		2.525	5.54922		2.96842	5.51942		29.1545	5.6881		29.2986	5.6905
2.57415	5.59334		2.53037	5.58142		2.4833	5.54864		2.9284	5.51942		29.1974	5.6896		29.3316	5.69108
2.53179	5.59423		2.48867	5.58082		2.44479	5.54744		2.89565	5.51734		29.2375	5.69108		29.3741	5.69138
2.49993	5.59452		2.44662	5.58082		2.41289	5.54864		2.85501	5.51644		29.2765	5.6905		29.4145	5.69406
2.45843	5.59394		2.40827	5.58112		2.37039	5.54595		2.81277	5.51644		29.3091	5.69108		29.4532	5.69348
2.41624	5.59394		2.36651	5.58052		2.32857	5.54624		2.77544	5.51644		29.3508	5.69377		29.4959	5.69466
2.3788	5.59452		2.33381	5.57962		2.28711	5.54595		2.73301	5.51615		29.3914	5.69348		29.5279	5.69526
2.33568	5.59423		2.29231	5.57904		2.24926	5.54566		2.70109	5.51526		29.436	5.69526		29.5709	5.69764
2.30403	5.59394		2.25072	5.57844		2.21638	5.54506		2.6586	5.51586		29.4724	5.69526		29.6128	5.69824
2.26214	5.59334		2.21215	5.57904		2.17479	5.54506		2.61683	5.51346		29.5051	5.69586		29.6489	5.69824
2.2197	5.59394		2.18062	5.57844		2.13332	5.54446		2.57934	5.51288		29.5479	5.69824		29.6908	5.69884
2.18203	5.59394		2.13895	5.57784		2.09072	5.54268		2.53671	5.51228		29.5903	5.69824		29.8114	5.69944
2.14032	5.59394		2.09681	5.57784		2.05281	5.54268		2.50505	5.51078		29.6275	5.69884		29.9758	5.70062
2.10855	5.59394		2.05389	5.57784		2.02102	5.54208		2.46289	5.51048		29.668	5.70182		30.0267	5.70242
2.06564	5.59452		2.01692	5.57754		1.97942	5.54148		2.42107	5.5099		29.7009	5.70182		30.0376	5.7042
2.02326	5.59394		1.98467	5.57664		1.93776	5.54088		2.38258	5.5099		29.9249	5.70182		30.0423	5.70569
1.98568	5.59394		1.94262	5.57784		1.89839	5.5391		2.35069	5.50692		30.0034	5.70242		30.0569	5.70658
1.94409	5.59364		1.90096	5.57546		1.85698	5.5385		2.30916	5.50692		30.0289	5.7054		30.0639	5.70718
1.91211	5.59394		1.85815	5.57694		1.82512	5.5379		2.26696	5.50632					30.0615	5.70956
1.8705	5.59394		1.81988	5.57606		1.81003	5.5379		2.22467	5.50572					30.0559	5.71046
1.82853	5.59334		1.80043	5.57546		1.80445	5.5379		2.18624	5.50572					30.0524	5.71016
			1.80344	5.57546		1.80118	5.5379		2.15502	5.50512					30.0466	5.71254
			1.80091	5.57546		1.79949	5.5379		2.11237	5.50274					30.0399	5.71196
						1.80035	5.5379		2.0703	5.50214					30.034	5.71254
						1.79977	5.5379		2.02902	5.50214					30.0289	5.71254
						1.8005	5.5379		1.99023	5.50065					30.0241	5.71314
						1.80004	5.5379		1.9584	5.49976					30.0209	5.71314
									1.91664	5.49856					30.0178	5.71314
									1.87449	5.49856					30.0136	5.71344
									1.83265	5.49826					30.0118	5.71374
									1.78394	5.49558					30.009	5.71374
									1.79662	5.49708					30.0075	5.71314
									1.79698	5.49648					30.0054	5.71314
									1.79916	5.49558					30.0043	5.71314
															30.0036	5.71374
															30.0033	5.71314
															30.004	5.71314
															30.0028	5.71374
															30.0013	5.71314
															30.0014	5.71344
															30.0011	5.71314
															30.001	5.71314
															29.9993	5.71314
															29.9976	5.71374
															29.995	5.71314
															29.9946	5.71314
															29.9939	5.71314
															29.9941	5.71314
															29.9935	5.71314
															29.9928	5.71314
															29.9942	5.71314
															29.994	5.71374
															29.9945	5.71374
															29.9952	5.71314
															29.9956	5.71314
															29.9951	5.71314
															29.9961	5.71314
															29.9967	5.71374
															29.9972	5.71374
															29.9977	5.71314
															29.9992	5.71374
															29.9987	5.71374
															29.999	5.71314
															29.9983	5.71314
															29.9988	5.71314
															30.0006	5.71314
															29.9998	5.71314
															30.0001	5.71314

## Sheet: Fig3c
B(T)	MR(100%) B//X		B(T)	MR(100%) B//Y
10	-3.39375		10	-6.56515
10	-3.39157		9.99476	-6.55942
9.99635	-3.38719		9.98538	-6.54621
9.9882	-3.39936		9.97635	-6.54621
9.98034	-3.39983		9.96692	-6.5451
9.9725	-3.3736		9.95749	-6.54092
9.96463	-3.37186		9.94886	-6.53271
9.95676	-3.38225		9.93906	-6.52997
9.94893	-3.3862		9.93	-6.52177
9.94103	-3.3736		9.92098	-6.51903
9.93318	-3.36549		9.91154	-6.51903
9.92491	-3.35486		9.9025	-6.51896
9.91705	-3.36816		9.89303	-6.51363
9.90919	-3.36746		9.884	-6.51356
9.90135	-3.3558		9.87455	-6.51356
9.89347	-3.34676		9.86512	-6.50827
9.8856	-3.35727		9.85605	-6.50827
9.87774	-3.34947		9.84698	-6.49932
9.86984	-3.35375		9.83756	-6.49733
9.86198	-3.34432		9.82847	-6.49733
9.85412	-3.34576		9.819	-6.48908
9.84584	-3.3578		9.80996	-6.48109
9.83799	-3.33387		9.80051	-6.47714
9.83008	-3.32816		9.79147	-6.47015
9.82221	-3.32608		9.78201	-6.46103
9.81436	-3.32961		9.77298	-6.46024
9.80608	-3.31155		9.76355	-6.47015
9.79859	-3.30873		9.7545	-6.45392
9.79034	-3.30718		9.74504	-6.45921
9.78246	-3.31041		9.73598	-6.45656
9.77459	-3.30873		9.72654	-6.45105
9.76672	-3.31519		9.7175	-6.44585
9.75883	-3.31648		9.70807	-6.4454
9.751	-3.30842		9.69893	-6.44628
9.74275	-3.30083		9.68949	-6.4375
9.73525	-3.29785		9.68046	-6.43565
9.727	-3.29785		9.671	-6.43203
9.71913	-3.2928		9.66193	-6.42863
9.71125	-3.29242		9.65249	-6.42127
9.70333	-3.28985		9.64305	-6.41033
9.69544	-3.26911		9.63399	-6.40903
9.68756	-3.28134		9.62492	-6.40856
9.6797	-3.29479		9.61549	-6.40221
9.67144	-3.28255		9.60644	-6.40419
9.66399	-3.28072		9.597	-6.39373
9.65572	-3.28164		9.58791	-6.39107
9.64782	-3.25668		9.57847	-6.38862
9.63995	-3.27475		9.56898	-6.38273
9.63209	-3.24994		9.55994	-6.3751
9.62381	-3.24929		9.55086	-6.37757
9.61595	-3.25044		9.54185	-6.3728
9.60848	-3.25983		9.53241	-6.37717
9.60017	-3.2358		9.52296	-6.36737
9.59236	-3.24406		9.51389	-6.3654
9.58449	-3.25191		9.50484	-6.36095
9.5766	-3.24698		9.49542	-6.35691
9.56869	-3.24472		9.48637	-6.34714
9.56042	-3.2434		9.4769	-6.34351
9.55254	-3.2386		9.46746	-6.3457
9.54468	-3.22848		9.45839	-6.33956
9.53681	-3.23317		9.44896	-6.3288
9.52892	-3.23579		9.43948	-6.33427
9.52107	-3.2292		9.43041	-6.32529
9.51318	-3.21846		9.42136	-6.32333
9.5053	-3.21958		9.41193	-6.32333
9.49745	-3.22581		9.40249	-6.32333
9.48915	-3.22229		9.39342	-6.32043
9.48129	-3.21862		9.3844	-6.31509
9.47343	-3.20363		9.37496	-6.30991
9.46553	-3.19417		9.36591	-6.30014
9.45767	-3.20366		9.35644	-6.28977
9.44981	-3.19529		9.3474	-6.2996
9.44191	-3.18902		9.33795	-6.2897
9.43406	-3.18687		9.32891	-6.28535
9.4258	-3.20264		9.31944	-6.28305
9.41791	-3.18289		9.30998	-6.27279
9.41005	-3.1836		9.30093	-6.28386
9.40217	-3.18273		9.29188	-6.27445
9.3943	-3.16992		9.28242	-6.26525
9.38604	-3.17373		9.27337	-6.25339
9.37817	-3.17216		9.26394	-6.25804
9.37028	-3.17499		9.2545	-6.25747
9.36246	-3.17373		9.24542	-6.25275
9.35458	-3.16286		9.23637	-6.25275
9.34671	-3.1728		9.22695	-6.25263
9.33884	-3.16313		9.21752	-6.2473
9.33095	-3.16496		9.20845	-6.23673
9.3227	-3.14707		9.1994	-6.23879
9.31482	-3.15706		9.18995	-6.23668
9.30688	-3.13778		9.18085	-6.23633
9.29902	-3.12002		9.17177	-6.22214
9.29077	-3.14865		9.1623	-6.2201
9.28288	-3.12304		9.1529	-6.21672
9.27501	-3.13823		9.14346	-6.21105
9.26714	-3.14088		9.13441	-6.19821
9.25925	-3.15199		9.12533	-6.19821
9.2514	-3.12447		9.11591	-6.19099
9.24352	-3.10579		9.10687	-6.1972
9.23564	-3.13049		9.09743	-6.18954
9.22738	-3.12904		9.08797	-6.18745
9.21991	-3.11051		9.07892	-6.19039
9.21163	-3.11012		9.06988	-6.18478
9.20379	-3.11822		9.06043	-6.17668
9.19591	-3.10791		9.05137	-6.17122
9.18804	-3.1143		9.04187	-6.17369
9.18012	-3.11101		9.03282	-6.16465
9.17222	-3.10886		9.02339	-6.15366
9.16396	-3.10289		9.0143	-6.16028
9.15609	-3.10654		9.00486	-6.15466
9.14819	-3.1006		8.99584	-6.14404
9.14034	-3.09799		8.9864	-6.1331
9.13247	-3.09494		8.97694	-6.1331
9.12458	-3.10071		8.96789	-6.13584
9.11672	-3.08895		8.95885	-6.12649
9.10846	-3.07021		8.9494	-6.12216
9.10059	-3.08267		8.93995	-6.12216
9.09312	-3.08119		8.93089	-6.12216
9.08484	-3.07862		8.92145	-6.12216
[truncated: 2,384 more rows]

## Sheet: Fig3d
I//45°					I//135°
[truncated: 2,502 more rows]

[truncated: 6 more sheets: Fig4a, Fig4b, Fig4c, FigS1b, FigS2, FigS3]
